# Supplementary material for: Integration of Genetic and Phenotypic Data in 48 Lineages of Philippine Birds Shows Heterogeneous Divergence Processes and Numerous Cryptic Species
Source: PLoS One. 2016 Jul 21;11(7):e0159325. doi: 10.1371/journal.pone.0159325 (PMC4956044; doi:10.1371/journal.pone.0159325)
Supplement: S1 File — Table A, List of all specimens compared in this study including taxon identification, locality, field catalog numbers, museum voucher numbers, and GenBank accession numbers for ND2 sequences generated in this study. Table B, Genetic distances and phenotypic scores for all 96 pairwise comparisons in this study presented in taxonomic order. Table C, Potential splits in 25 species supported by highly divergent pairwise comparisons, presented in taxonomic order. Table D, Chi-squared tests for taxonomic heterogeneity among highly divergent lineages and among bins. Table E, Genetic and phenotypic divergence scores after correcting for non-independence. Table F, Genetic distances for all 96 pairwise comparisons in this study including sample size, ND2 fragment size, and standard deviation of genetic distance both uncorrected and Jukes-Cantor corrected p-distances. Table G, Genetic divergence within and among Pleistocene Aggregate Island Complexes (PAICs) for 10 species, corrected for non-independence. Table H, Genetic distances and phenotypic scores for all reciprocally monophyletic pairwise comparisons in this study presented in taxonomic order. Note: Tables A-H are individual sheets in a single S1 File. (XLS) [file pone.0159325.s001.xls]

## Sheet: Table A All specimens used
Table A in S1 File. List of all specimens compared in this study including taxon identification, locality, field catalog numbers, museum voucher numbers, and GenBank accession numbers for ND2 sequences generated in this study. Specific locality information is available upon request from the authors. Individuals without GenBank accession numbers were included in this study for phenotypic compariso…
Species	subspecies	Island	Locality	Field No.	Voucher No.	Museum	GenBank Accession No.*
Gallus gallus	philippensis	Luzon	Apayao	TB3337	UAM27320	University of Alaska Museum	KF792733
.	.	Luzon	Apayao	TB3204	UAM27321	University of Alaska Museum	KF792734
.	.	Luzon	Apayao	TB2839	UAM29290	University of Alaska Museum
.	.	Luzon	Apayao	TB2842	UAM29255	University of Alaska Museum
.	.	Bohol	Rajah Sikatuna National Park	TB1883	UAM21485	University of Alaska Museum	KF792735
.	.	Bohol	Rajah Sikatuna National Park	KSW4342	UAM21483	University of Alaska Museum	KF792736
.	.	Busuanga	Malbato	KSW5201	UAM24862	University of Alaska Museum	KF792737
.	.	Busuanga	Malbato	TB2734	UAM24801	University of Alaska Museum	KF792738
.	.	Cebu	Mt. Lantoy	TB1832	UAM21484	University of Alaska Museum	KF792739
.	.	Mindanao	Mt. Hamiguitan	TB2536	UAM24741	University of Alaska Museum	KF792740
Microhierax erythrogenys	erythrogenys	Luzon	Apayao	TB3311	UAM27975	University of Alaska Museum	KF792821
.	.	Luzon	Apayao	TB3315	UAM29059	University of Alaska Museum	KF792822
.	meridonalis	Mindanao	Mt. Apo	TB2465	UAM25648	University of Alaska Museum	KF792741
.	.	Mindanao	Mt. Apo	TB2466	UAM25647	University of Alaska Museum	KF792820
Accipiter trivirgatus	palawanus	Busuanga	Malbato	TB2650	UAM24764	University of Alaska Museum	KF818962
.	.	Busuanga	Malbato	TB2701	UAM24765	University of Alaska Museum	KF818963
.	.	Palawan	Puerto Princesa	RSK2247	CMNH36411	Cincinatti Museum of Natural History
.	extimus	Mindanao	Sarangani	B2064	CMNH39088	Cincinatti Museum of Natural History	KF818960
.	.	Mindanao	Sarangani	B1999	CMNH39086	Cincinatti Museum of Natural History	KF818958
.	.	Mindanao	Sarangani	B2000	CMNH39087	Cincinatti Museum of Natural History	KF818959
.	.	Mindanao	Sarangani	B2106	CMNH39089	Cincinatti Museum of Natural History	KF818961
Accipiter virgatus	confusus	Luzon	Bulacan	TB2755	UAM27053	University of Alaska Museum	KF819332
.	.	Luzon	Zambales	B171	NMP/CMNHB171	National Museum of the Philippines	KF792770
.	.	Luzon	Zambales	B93	NMP/CMNHB93	National Museum of the Philippines	KF792769
.	.	Panay	Antique	B573	CMNH36752	Cincinatti Museum of Natural History	KF792771
.	.	Panay	Antique	B819	CMNH36902	Cincinatti Museum of Natural History	KF819327
.	quagga	Mindanao	Mt. Apo	TB2390	UAM24773	University of Alaska Museum	KF819331
.	.	Mindanao	Mt. Apo	TB2340	UAM24774	University of Alaska Museum	KF819330
.	.	Mindanao	Mt. Apo	B1276	CMNH38094	Cincinatti Museum of Natural History	KF792772
.	.	Mindanao	Davao del Norte	RSK3263	CMNH35703	Cincinatti Museum of Natural History	KF819328
Phapitreron leucotis	leucotis	Luzon	Apayao	TB3327	UAM29612	University of Alaska Museum	KF792796
.	.	Luzon	Apayao	TB3342	UAM29324	University of Alaska Museum	KF792797
.	.	Luzon	Apayao	TB3325	UAM29323	University of Alaska Museum	KF792795
.	.	Luzon	Apayao	TB3321	UAM30182	University of Alaska Museum	KF819011
.	.	Luzon	Apayao	TB3276	UAM28417	University of Alaska Museum	KF792792
.	.	Luzon	Apayao	TB3343	UAM27665	University of Alaska Museum	KF792798
.	.	Luzon	Mt. Tapulao	TB3080	UAM29076	University of Alaska Museum	KF792791
.	.	Luzon	Apayao	TB3312	UAM29611	University of Alaska Museum	KF792793
.	.	Luzon	Apayao	TB3322	UAM29613	University of Alaska Museum	KF792794
.	.	Luzon	Apayao	TB3389	UAM29322	University of Alaska Museum	KF792799
.	nigrorum	Panay	Antique	B814	NMP/CMNHB814	National Museum of the Philippines	KF792773
.	.	Panay	Antique	B851	NMP/CMNHB851	National Museum of the Philippines	KF792774
.	.	Panay	Antique	B858	NMP/CMNHB858	National Museum of the Philippines	KF792775
.	.	Panay	Antique	B860	CMNH36905	Cincinatti Museum of Natural History	KF792776
.	brevirostris	Bohol	Rajah Sikatuna National Park	KSW4333	UAM21302	University of Alaska Museum	KF792785
.	.	Bohol	Rajah Sikatuna National Park	TB1891	UAM21304	University of Alaska Museum	KF792787
.	.	Bohol	Rajah Sikatuna National Park	KSW4354	UAM21303	University of Alaska Museum	KF792786
.	.	Bohol	Rajah Sikatuna National Park	TB1901	UAM21301	University of Alaska Museum	KF792788
.	.	Mindanao	Mt. Apo	TB2475	UAM24791	University of Alaska Museum	KF792790
.	.	Mindanao	Mt. Apo	TB2344	UAM24783	University of Alaska Museum	KF792789
.	.	Mindanao	Davao del Norte	RSK3293	CMNH35841	Cincinatti Museum of Natural History	KF792784
.	.	Mindanao	Davao City	B1204	NMP/CMNHB1204	National Museum of the Philippines	KF792777
.	.	Mindanao	Sarangani	B2019	CMNH39091	Cincinatti Museum of Natural History	KF792779
.	.	Mindanao	Sarangani	B2051	NMP/CMNHB2051	National Museum of the Philippines	KF792781
.	.	Mindanao	Davao del Norte	RSK3103	CMNH35719	Cincinatti Museum of Natural History	KF792782
.	.	Mindanao	Davao del Norte	RSK3237	CMNH35840	Cincinatti Museum of Natural History	KF792783
.	.	Mindanao	Davao City	B1754	CMNH38325	Cincinatti Museum of Natural History	KF792778
.	.	Mindanao	South Cotabato	B425	CMNH35479	Cincinatti Museum of Natural History
.	.	Mindanao	Davao City	B121	CMNH35423	Cincinatti Museum of Natural History
.	.	Mindanao	Mt. Busa	B2113	CMNH39092	Cincinatti Museum of Natural History
.	.	Mindanao	Sarangani	B2020	NMP/CMNHB2020	National Museum of the Philippines	KF792780
Dasylophus superciliosus	superciliosus	Luzon	Aurora	TB2846	UAM29632	University of Alaska Museum	KF819007
.	.	Luzon	Aurora	TB2956	UAM29392	University of Alaska Museum	KF819008
.	.	Luzon	Aurora	TB2963	UAM29631	University of Alaska Museum
.	.	Luzon	Aurora	TB2980	UAM29405	University of Alaska Museum
.	.	Luzon	Aurora	TB2826	UAM27530	University of Alaska Museum
.	.	Luzon	Aurora	TB2833	UAM27531	University of Alaska Museum
.	cagayanensis	Luzon	Apayao	TB3287	UAM29281	University of Alaska Museum	KF819009
.	.	Luzon	Apayao	TB3304	UAM27529	University of Alaska Museum	KF819010
.	.	Luzon	Apayao	TB3252	UAM29630	University of Alaska Museum
.	.	Luzon	Apayao	TB3386	UAM29280	University of Alaska Museum
.	.	Luzon	Apayao	TB3362	UAM29406	University of Alaska Museum
.	.	Luzon	Apayao	TB3249	UAM28411	University of Alaska Museum
Otus megalotis	megalotis	Luzon	Aurora	TB2769	UAM27712	University of Alaska Museum	KF792814
.	.	Luzon	Aurora	TB2908	UAM27716	University of Alaska Museum	KF792815
.	.	Luzon	Aurora	TB3021	UAM27714	University of Alaska Museum	KF792816
.	.	Luzon	Mt. Tapulao	TB3071	UAM27707	University of Alaska Museum	KF792817
.	.	Luzon	Apayao	TB3333	UAM27708	University of Alaska Museum	KF792819
.	.	Luzon	Apayao	TB3223	UAM27715	University of Alaska Museum	KF792818
.	.	Luzon	Mt. Kalawitan	TB3450	UAM27711	University of Alaska Museum	KF819340
.	.	Luzon	unknown	B362	CMNH36999	Cincinatti Museum of Natural History	KF819341
.	nigrorum	Panay	Antique	B582	CMNH36764	Cincinatti Museum of Natural History	KF792800
.	.	Panay	Antique	B587	CMNH36765	Cincinatti Museum of Natural History	KF792801
.	.	Panay	Antique	B629	CMNH40325	Cincinatti Museum of Natural History	KF792802
.	.	Panay	Antique	B825	CMNH36909	Cincinatti Museum of Natural History	KF792804
.	.	Panay	Aklan	B632	NMP18904	National Museum of the Philippines	KF792803
.	everetti	Mindanao	Mt. Apo	B1339	CMNH38101	Cincinatti Museum of Natural History	KF792805
.	.	Mindanao	Mt. Apo	B1392	CMNH36490	Cincinatti Museum of Natural History	KF792808
.	.	Mindanao	Mt. Apo	TB2335	UAM27709	University of Alaska Museum	KF792813
.	.	Mindanao	Mt. Apo	TB2322	UAM27713	University of Alaska Museum	KF792812
.	.	Mindanao	Mt. Apo	B1391	CMNH36489	Cincinatti Museum of Natural History	KF792807
.	.	Mindanao	Davao City	B1355	NMP/CMNHB1355	National Museum of the Philippines	KF792806
.	.	Mindanao	Davao City	B1746	NMP/CMNHB1746	National Museum of the Philippines	KF792810
.	.	Mindanao	Davao City	B1541	CMNH38962	Cincinatti Museum of Natural History	KF792809
.	.	Mindanao	Sarangani	B2211	NMP/CMNHB2211	National Museum of the Philippines	KF792811
Ninox philippensis	philippensis	Luzon	Aurora Memorial National Park	TB2900	UAM29332	University of Alaska Museum	KF818969
.	.	Luzon	Aurora Memorial National Park	TB3002	UAM29330	University of Alaska Museum	KF818968
.	.	Luzon	Dipaculao	TB3026	UAM29614	University of Alaska Museum	KF818975
.	.	Luzon	Dipaculao	TB3027	UAM29331	University of Alaska Museum	KF818967
.	.	Luzon	Mt. Tapulao	TB3114	UAM29333	University of Alaska Museum	KF818966
.	.	Luzon	Mt. Tapulao	TB3125	UAM29413	University of Alaska Museum	KF818965
.	.	Luzon	Apayao	TB3382	UAM27669	University of Alaska Museum	KF818964
.	.	Luzon	Zambales	B137	NMP/CMNHB137	National Museum of the Philippines	KF818972
.	.	Luzon	Zambales	B164	NMP/CMNHB164	National Museum of the Philippines	KF818973
.	centralis	Negros	Lake Ballinsasayao National Park	TB2018	UAM24870	University of Alaska Museum	KF818970
.	.	Negros	Negros Occidental	DMNH13649	DMNH13649	Delaware Museum of Natural History
.	.	Negros	Negros Occidental	DMNH38372	DMNH38372	Delaware Museum of Natural History
.	.	Negros	Negros Oriental	DMNH13651	DMNH13651	Delaware Museum of Natural History
.	.	Negros	Negros Oriental	DMNH13648	DMNH13648	Delaware Museum of Natural History
.	.	Negros	Negros Oriental	DMNH13650	DMNH13650	Delaware Museum of Natural History
.	.	Panay	Antique	B628	NMP/CMNHB628	National Museum of the Philippines	KF818976
.	.	Panay	Antique	B581	NMP/CMNHB581	National Museum of the Philippines	KF818974
.	spilocephala	Mindanao	Davao City	B1242	NMP/CMNHB1242	National Museum of the Philippines	KF818971
Harpactes ardens	ardens	Mindanao	Mt. Apo	TB2416	UAM25067	University of Alaska Museum	KF818918
.	.	Mindanao	Mt. Apo	TB2455	UAM24919	University of Alaska Museum
.	.	Mindanao	Mt. Apo	TB2420	UAM24920	University of Alaska Museum	KF818919
.	.	Mindanao	Mt. Hamiguitan	TB2509	UAM25066	University of Alaska Museum
.	herberti	Luzon	Apayao	TB3310	UAM29344	University of Alaska Museum	KF818920
.	.	Luzon	Apayao	TB3323	UAM29363	University of Alaska Museum	KF818921
.	.	Luzon	Apayao	TB3221	UAM29784	University of Alaska Museum
.	.	Luzon	Apayao	TB3308	UAM29781	University of Alaska Museum
.	.	Luzon	Apayao	TB3302	UAM29782	University of Alaska Museum
.	.	Luzon	Apayao	TB3300	UAM29783	University of Alaska Museum
.	.	Luzon	Apayao	TB3264	UAM28420	University of Alaska Museum
.	.	Luzon	Apayao	TB3368	UAM29407	University of Alaska Museum
Halycon coromanda	linae	Busuanga	Malbato	TB2712	UAM27080	University of Alaska Museum	KF818922
.	.	Busuanga	Malbato	TB2717	UAM27081	University of Alaska Museum	KF818923
.	.	Busuanga	Malbato	TB2658	UAM27077	University of Alaska Museum
.	.	Busuanga	Malbato	TB2693	UAM25465	University of Alaska Museum
.	.	Busuanga	Malbato	TB2606	UAM27076	University of Alaska Museum
.	.	Busuanga	Malbato	TB2697	UAM27079	University of Alaska Museum
.	major	Luzon	Bulacan	TB2753	UAM27269	University of Alaska Museum	KF818924
.	.	Luzon	Bulacan	TB2760	UAM27083	University of Alaska Museum	KF818925
Buceros hydrocorax	hydrocorax	Luzon	Apayao	TB3288	UAM27634	University of Alaska Museum	KF818935
.	.	Luzon	Apayao	TB3341	UAM27319	University of Alaska Museum	KF818936
.	semigaleatus	Negros	Captivity	KSW5174	UAM25360	University of Alaska Museum	KF818931
.	mindanensis	Mindanao	Captivity	UAMX5253	UAM24837	University of Alaska Museum	KF818934
.	.	Mindanao	Captivity	KSW5229	UAM24808	University of Alaska Museum	KF818932
.	.	Mindanao	Davao City	B1747	CMNH38967	Cincinatti Museum of Natural History	KF818926
.	.	Mindanao	Davao del Norte	RSK3303	CMNH35740	Cincinatti Museum of Natural History	KF818933
.	.	Mindanao	Sarangani	B1961	CMNH39124	Cincinatti Museum of Natural History	KF818927
.	.	Mindanao	Sarangani	B2116	CMNH39126	Cincinatti Museum of Natural History	KF818929
.	.	Mindanao	Sarangani	B2117	CMNH39127	Cincinatti Museum of Natural History	KF818930
.	.	Mindanao	Sarangani	B2114	CMNH39125	Cincinatti Museum of Natural History	KF818928
Aceros leucocephalus	waldeni	Negros	Captivity	MJL053	UAM24805	University of Alaska Museum	KF818941
.	.	Panay	Captivity	KSW5137	UAM24817	University of Alaska Museum	KF818940
.	leucocephalus	Mindanao	Davao del Norte	RSK3257	CMNH35739	Cincinatti Museum of Natural History	KF818942
.	.	Mindanao	Sarangani	B2085	CMNH39157	Cincinatti Museum of Natural History	KF818937
.	.	Mindanao	Sarangani	B2086	CMNH39158	Cincinatti Museum of Natural History	KF818938
.	.	Mindanao	Sarangani	B2115	CMNH39159	Cincinatti Museum of Natural History	KF818939
Chrysocolaptes lucidus	haematribon	Luzon	Apayao	TB3373	UAM29073	University of Alaska Museum	KF819335
.	.	Luzon	Apayao	TB3387	UAM29157	University of Alaska Museum	KF819336
.	.	Luzon	Aurora	TB2969	UAM29075	University of Alaska Museum
.	.	Luzon	Aurora	TB2998	UAM29697	University of Alaska Museum
.	montanus	Mindanao	Mt. Apo	TB2379	UAM24921	University of Alaska Museum	KF819333
.	.	Mindanao	Mt. Hamiguitan	TB2535	UAM24797	University of Alaska Museum	KF819334
.	erythrocephalus	Busuanga	Malbato	TB2582	UAM25359	University of Alaska Museum	KP330487
.	.	Palawan	Rasa Island, Narra	DMNH10015	DMNH10015	Delaware Museum of Natural History
Collocalia esculenta	marginata	Cebu	Mt. Lantoy	TB1821	UAM21384	University of Alaska Museum	KF818945
.	.	Cebu	Mt. Lantoy	TB1822	UAM21386	University of Alaska Museum	KF818946
.	bagobo	Mindanao	Mt. Apo	TB2449	UAM24898	University of Alaska Museum	KF818943
.	.	Mindanao	Mt. Apo	TB2453	UAM24899	University of Alaska Museum	KF818944
.	.	Mindanao	Mt. Apo	TB2298	UAM25597	University of Alaska Museum
.	.	Mindanao	Mt. Apo	TB2434	UAM24901	University of Alaska Museum
.	.	Mindanao	Mt. Apo	TB2415	UAM24902	University of Alaska Museum
.	.	Mindanao	Mt. Apo	TB2373	UAM25598	University of Alaska Museum
Pitta erythrogaster	erythrogaster	Luzon	Aurora	TB2888	UAM25628	University of Alaska Museum	KF818952
.	.	Luzon	Aurora	TB2859	UAM29257	University of Alaska Museum	KF818951
.	.	Luzon	Aurora	TB2797	UAM26520	University of Alaska Museum
.	.	Luzon	Apayao	TB3231	UAM28395	University of Alaska Museum
.	thompsoni	Busuanga	Malbato	TB2715	UAM25466	University of Alaska Museum	KF818949
.	.	Busuanga	Malbato	TB2730	UAM24937	University of Alaska Museum	KF818950
Pitta sordida	sordida	Luzon	Apayao	TB3381	UAM29159	University of Alaska Museum	KF818957
.	.	Luzon	Aurora Memorial National Park	TB2861	UAM29615	University of Alaska Museum	KF818956
.	.	Luzon	Aurora Memorial National Park	TB2829	UAM27521	University of Alaska Museum
.	palawanus	Busuanga	Malbato	TB2720	UAM26517	University of Alaska Museum	KF818955
.	.	Busuanga	Malbato	TB2548	UAM26516	University of Alaska Museum
.	.	Busuanga	Malbato	TB2714	UAM26513	University of Alaska Museum
.	.	Busuanga	Malbato	TB2666	UAM26518	University of Alaska Museum
.	.	Busuanga	Malbato	KSW5192	UAM26515	University of Alaska Museum
.	.	Busuanga	Malbato	TB2565	UAM24941	University of Alaska Museum
.	.	Busuanga	Malbato	TB2646	UAM25467	University of Alaska Museum	KF818954
Gerygone sulphurea	simplex	Olango	Olango Island Wildlife Sanctuary	TB1771	UAM21479	University of Alaska Museum	KF818981
.	.	Olango	Olango Island Wildlife Sanctuary	TB1772	UAM21480	University of Alaska Museum	KF818982
.	rhizophorae	Mindanao	Balasinon	TB2137	UAM29638	University of Alaska Museum	KF818983
.	.	Mindanao	Balasinon	TB2141	UAM28141	University of Alaska Museum	KF818984
.	.	Mindanao	Balasinon	TB2131	UAM34077	University of Alaska Museum
Coracina striata	striata	Luzon	Apayao	TB3360	UAM29343	University of Alaska Museum	KF818978
.	.	Luzon	Apayao	TB3336	UAM27268	University of Alaska Museum	KF818980
.	.	Luzon	Apayao	TB3340	UAM29404	University of Alaska Museum
.	.	Luzon	Apayao	TB3335	UAM28133	University of Alaska Museum
.	difficilis	Busuanga	Malbato	TB2621	UAM25095	University of Alaska Museum	KF818979
.	.	Busuanga	Malbato	TB2641	UAM25096	University of Alaska Museum	KF818977
Pachycephala philippinensis	philippinensis	Luzon	Apayao	TB3305	UAM29415	University of Alaska Museum	KF818987
.	.	Luzon	Apayao	TB3397	UAM29347	University of Alaska Museum	KF818988
.	.	Luzon	Apayao	TB3208	UAM29414	University of Alaska Museum
.	.	Luzon	Apayao	TB3232	UAM28377	University of Alaska Museum
.	.	Luzon	Aurora	TB2960	UAM29931	University of Alaska Museum
.	.	Luzon	Aurora	TB2972	UAM29931	University of Alaska Museum
.	apoensis	Mindanao	Mt. Apo	TB2306	UAM25620	University of Alaska Museum	KF818985
.	.	Mindanao	Mt. Apo	TB2357	UAM25426	University of Alaska Museum	KF818986
.	.	Mindanao	Mt. Hamiguitan	TB2496	UAM25425	University of Alaska Museum
.	.	Mindanao	Mt. Hamiguitan	TB2522	UAM25423	University of Alaska Museum
Pachycephala albiventris	albiventris	Luzon	Mt. Kalawitan	TB3400	UAM31270	University of Alaska Museum	KF819014
.	.	Luzon	Mt. Kalawitan	TB3431	UAM31269	University of Alaska Museum	KF819015
.	.	Luzon	Mt. Kalawitan	TB3402	UAM31266	University of Alaska Museum
.	.	Luzon	Mt. Kalawitan	TB3418	UAM31268	University of Alaska Museum
.	crissalis	Luzon	Mt. Tapulao	TB3118	UAM31276	University of Alaska Museum	KF819012
.	.	Luzon	Mt. Tapulao	TB3133	UAM31272	University of Alaska Museum	KF819013
.	.	Luzon	Mt. Tapulao	TB3142	UAM31274	University of Alaska Museum
.	.	Luzon	Mt. Tapulao	TB3144	UAM31273	University of Alaska Museum
.	.	Luzon	Mt. Tapulao	TB3152	UAM31277	University of Alaska Museum
.	.	Luzon	Mt. Tapulao	TB3098	UAM31261	University of Alaska Museum
.	.	Luzon	Mt. Tapulao	TB3101	UAM31271	University of Alaska Museum
Dicrurus hottentottus	striatus	Mindanao	Mt. Apo	TB2338	UAM27419	University of Alaska Museum	KF818991
.	.	Mindanao	Mt. Hamiguitan	TB2516	UAM25474	University of Alaska Museum	KF818992
.	palawanensis	Busuanga	Malbato	TB2601	UAM27416	University of Alaska Museum	KF818993
.	.	Busuanga	Malbato	TB2683	UAM27418	University of Alaska Museum	KF818994
.	.	Busuanga	Malbato	TB2630	UAM27415	University of Alaska Museum
.	.	Busuanga	Malbato	TB2537	UAM27417	University of Alaska Museum
.	.	Busuanga	Malbato	TB2588	UAM27414	University of Alaska Museum
.	.	Busuanga	Malbato	TB2596	UAM27412	University of Alaska Museum
.	.	Busuanga	Malbato	KSW5205	UAM26587	University of Alaska Museum
.	.	Busuanga	Malbato	KSW5206	UAM26588	University of Alaska Museum
.	.	Busuanga	Malbato	KSW5207	UAM27413	University of Alaska Museum
.	samarensis	Bohol	Rajah Sikatuna National Park	KSW4316	UAM21718	University of Alaska Museum	KF818989
.	.	Bohol	Rajah Sikatuna National Park	TB1885	UAM21472	University of Alaska Museum	KF818990
.	.	Bohol	Rajah Sikatuna National Park	TB1878	UAM21471	University of Alaska Museum
Dicrurus balicassius	balicassius	Luzon	Aurora Memorial National Park	TB2905	UAM29695	University of Alaska Museum	KF819017
.	.	Luzon	Mt. Tapulao	TB3105	UAM29065	University of Alaska Museum	KF819018
.	.	Luzon	Aurora Memorial National Park	TB2885	UAM29067	University of Alaska Museum
.	.	Luzon	Mt. Tapulao	TB3106	UAM29063	University of Alaska Museum
.	abraensis	Luzon	Apayao	TB3259	UAM29069	University of Alaska Museum	KF819016
.	.	Luzon	Apayao	TB3260	UAM29691	University of Alaska Museum	KF819019
.	.	Luzon	Apayao	TB3236	UAM29416	University of Alaska Museum
.	.	Luzon	Apayao	TB3296	UAM29068	University of Alaska Museum
.	.	Luzon	Apayao	TB3380	UAM29252	University of Alaska Museum
.	.	Luzon	Apayao	TB3385	UAM29692	University of Alaska Museum
.	.	Luzon	Apayao	TB3394	UAM29251	University of Alaska Museum
Rhipidura superciliaris	apo	Mindanao	Mt. Apo	B1302	CMNH38141	Cincinatti Museum of Natural History	KF818998
.	.	Mindanao	Sarangani	B1983	CMNH39138	Cincinatti Museum of Natural History	KF818997
.	.	Mindanao	Zamboanga del Sur	DMNH14037	DMNH14037	Delaware Museum of Natural History
.	.	Mindanao	Zambuanga del Sur	DMNH14040	DMNH14040	Delaware Museum of Natural History
.	samarensis	Bohol	Rajah Sikatuna National Park	KSW4314	UAM21722	University of Alaska Museum	KF818996
.	.	Bohol	Rajah Sikatuna National Park	TB1879	UAM21746	University of Alaska Museum	KF818995
Rhipidura cyaniceps	cyaniceps	Luzon	Apayao	TB3331	UAM29742	University of Alaska Museum	KF819001
.	.	Luzon	Apayao	TB3346	UAM29743	University of Alaska Museum	KF819002
.	.	Luzon	Apayao	TB3203	UAM29397	University of Alaska Museum
.	.	Luzon	Apayao	TB3218	UAM29741	University of Alaska Museum
.	.	Luzon	Apayao	TB3263	UAM29085	University of Alaska Museum
	.	Luzon	Apayao	TB3214	UAM29744	University of Alaska Museum
	.	Luzon	Apayao	TB3316	UAM29396	University of Alaska Museum
	.	Luzon	Apayao	TB3410	UAM26193	University of Alaska Museum
	.	Luzon	Apayao	TB3415	UAM29398	University of Alaska Museum
	.	Luzon	Apayao	TB3421	UAM29089	University of Alaska Museum
.	albiventris	Negros	Lake Ballinsasayao National Park	KSW5024	UAM25158	University of Alaska Museum	KF819000
.	.	Negros	Lake Ballinsasayao National Park	KSW5023	UAM25311	University of Alaska Museum	KF818999
Hypothymis azurea	azurea	Luzon	Bulacan	TB2805	UAM28407	University of Alaska Museum	KF819033
.	.	Luzon	Bulacan	TB2811	UAM27208	University of Alaska Museum	KF819034
.	.	Luzon	Bulacan	TB2852	UAM29718	University of Alaska Museum	KF819035
.	.	Luzon	Aurora Memorial National Park	TB2881	UAM34040	University of Alaska Museum	KF819346
.	.	Luzon	Aurora Memorial National Park	TB2919	UAM27209	University of Alaska Museum	KF819036
.	.	Luzon	Aurora Memorial National Park	TB2925	UAM28406	University of Alaska Museum	KF819037
.	.	Luzon	Mt. Tapulao	TB3062	UAM29355	University of Alaska Museum	KF819038
.	.	Luzon	Mt. Tapulao	TB3086	UAM29719	University of Alaska Museum	KF819039
.	.	Luzon	Apayao	TB3255	UAM28408	University of Alaska Museum	KF819040
.	.	Luzon	Apayao	TB3390	UAM29420	University of Alaska Museum	KF819041
.	.	Bohol	Rajah Sikatuna National Park	KSW4345	UAM21389	University of Alaska Museum	KF819022
.	.	Bohol	Rajah Sikatuna National Park	TB1897	UAM21390	University of Alaska Museum	KF819024
.	.	Panay	Antique	B833	NMP/CMNHB833	National Museum of the Philippines	KF819020
.	.	Panay	Antique	B841	CMNH36933	Cincinatti Museum of Natural History	KF819021
.	.	Mindanao	Mt. Hamiguitan	TB2512	UAM25227	University of Alaska Museum	KF819025
.	.	Mindanao	Mt. Hamiguitan	TB2519	UAM25228	University of Alaska Museum	KF819026
.	.	Mindanao	Mt. Hamiguitan	TB2528	UAM25226	University of Alaska Museum	KF819027
.	.	Busuanga	Malbato	KSW5197	UAM27213	University of Alaska Museum	KF819023
.	.	Busuanga	Malbato	TB2566	UAM27210	University of Alaska Museum	KF819028
.	.	Busuanga	Malbato	TB2661	UAM27214	University of Alaska Museum	KF819029
.	.	Busuanga	Malbato	TB2668	UAM27212	University of Alaska Museum	KF819030
.	.	Busuanga	Malbato	TB2670	UAM27211	University of Alaska Museum	KF819031
.	.	Busuanga	Malbato	TB2688	UAM27215	University of Alaska Museum	KF819032
Corvus enca	pusillus	Busuanga	Malbato	TB2602	UAM25175	University of Alaska Museum	KF819004
.	.	Busuanga	Malbato	TB2608	UAM25069	University of Alaska Museum	KF819005
.	.	Busuanga	Malbato	TB2579	UAM25068	University of Alaska Museum
.	.	Busuanga	Malbato	TB2616	UAM25070	University of Alaska Museum
	sierramadrensis	Luzon	Apayao	TB3358	UAM29610	University of Alaska Museum	KF819003
.	.	Luzon	Apayao	TB3395	UAM27459	University of Alaska Museum	KF819006
Parus elegans	giliardi	Luzon	Mt. Tapulao	TB3061	UAM29093	University of Alaska Museum	KF819061
.	.	Luzon	Mt. Tapulao	TB3077	UAM29375	University of Alaska Museum	KF819062
.	.	Luzon	Mt. Tapulao	TB3089	UAM29198	University of Alaska Museum	KF819063
.	.	Luzon	Mt. Tapulao	TB3091	UAM29374	University of Alaska Museum	KF819064
.	.	Luzon	Mt. Tapulao	TB3097	UAM29095	University of Alaska Museum
.	.	Luzon	Mt. Tapulao	TB3113	UAM29091	University of Alaska Museum
.	.	Luzon	Mt. Tapulao	TB3116	UAM29092	University of Alaska Museum
.	.	Luzon	Mt. Tapulao	TB3122	UAM29094	University of Alaska Museum
.	montigenus	Luzon	Mt. Kalawitan	TB3411	UAM3087	University of Alaska Museum	KF819065
.	.	Luzon	Mt. Kalawitan	TB3412	UAM27974	University of Alaska Museum	KF819066
.	.	Luzon	Mt. Kalawitan	TB3413	UAM29202	University of Alaska Museum	KF819067
.	.	Luzon	Mt. Kalawitan	TB3432	UAM27972	University of Alaska Museum	KF819071
.	.	Luzon	Mt. Kalawitan	TB3422	UAM29201	University of Alaska Museum	KF819068
.	.	Luzon	Mt. Kalawitan	TB3427	UAM29200	University of Alaska Museum	KF819069
.	.	Luzon	Mt. Kalawitan	TB3459	UAM27973	University of Alaska Museum	KF819074
.	.	Luzon	Mt. Kalawitan	TB3454	UAM29856	University of Alaska Museum	KF819073
.	.	Luzon	Mt. Kalawitan	TB3428	UAM29855	University of Alaska Museum	KF819070
.	.	Luzon	Mt. Kalawitan	TB3439	UAM29199	University of Alaska Museum	KF819072
.	elegans	Luzon	Bulacan	TB2808	UAM27540	University of Alaska Museum	KF819059
.	.	Luzon	Bulacan	TB2817	UAM27536	University of Alaska Museum	KF819060
.	.	Luzon	Biak Na Bato	TB2827	UAM27539	University of Alaska Museum
.	.	Luzon	Biak Na Bato	TB2853	UAM29854	University of Alaska Museum
.	.	Luzon	Aurora Memorial National Park	TB3012	UAM29098	University of Alaska Museum
.	.	Luzon	Aurora Memorial National Park	TB3013	UAM29099	University of Alaska Museum
.	albescens	Panay	Antique	B619	NMP18913	National Museum of the Philippines	KF819056
.	.	Panay	Antique	B617	NMP18912	National Museum of the Philippines	KF819055
.	.	Panay	Antique	B427	CMNH36774	Cincinatti Museum of Natural History	KF819049
.	.	Panay	Antique	B491	NMP/CMNHB491	National Museum of the Philippines	KF819052
.	.	Panay	Antique	B485	CMNH36776	Cincinatti Museum of Natural History	KF819051
.	.	Panay	Antique	B695	CMNH36827	Cincinatti Museum of Natural History	KF819057
.	.	Panay	Antique	B548	NMP18909	National Museum of the Philippines	KF819053
.	.	Panay	Antique	B551	NMP18910	National Museum of the Philippines	KF819054
.	.	Panay	Antique	B460	CMNH36775	Cincinatti Museum of Natural History	KF819050
.	.	Panay	Antique	B552	NMP18911	National Museum of the Philippines	KF819344
.	mindanensis	Mindanao	Mt. Apo	TB2358	UAM25486	University of Alaska Museum	KF819058
.	.	Mindanao	Davao City	B1537	NMP/CMNHB1537	National Museum of the Philippines	KF819042
.	.	Mindanao	North Cotabato	B1884	CMNH39047	Cincinatti Museum of Natural History	KF819044
.	.	Mindanao	Davao City	B1697	CMNH38973	Cincinatti Museum of Natural History	KF819043
.	.	Mindanao	Sarangani	B2015	NMP19137	National Museum of the Philippines	KF819045
.	.	Mindanao	Sarangani	B2017	NMP19138	National Museum of the Philippines	KF819046
.	.	Mindanao	Sarangani	B2087	CMNH39112	Cincinatti Museum of Natural History	KF819047
.	.	Mindanao	Sarangani	B2089	CMNH39113	Cincinatti Museum of Natural History	KF819048
.	.	Mindanao	Mt. Busa	B2190	CMNH39177	Cincinatti Museum of Natural History	KF819342
.	.	Mindanao	Mt. Busa	B2230	CMNH39178	Cincinatti Museum of Natural History	KF819343
.	.	Mindanao	Mt. Putting Bato	B2467	CMNH39229	Cincinatti Museum of Natural History
.	.	Mindanao	Mt. Pasian	RSK3229	CMNH35760	Cincinatti Museum of Natural History
.	.	Mindanao	Mt. Apo	B1905	CMNH39050	Cincinatti Museum of Natural History
.	.	Mindanao	Mt. Apo	B1888	CMNH39048	Cincinatti Museum of Natural History
Orthotomus castaneiceps	chloronotus	Luzon	Mt. Tapulao	TB3095	UAM29350	University of Alaska Museum	KF819077
.	.	Luzon	Mt. Tapulao	TB3099	UAM29759	University of Alaska Museum	KF819078
.	.	Luzon	Aurora Memorial National Park	TB2943	UAM30198	University of Alaska Museum
.	.	Luzon	Mt. Tapulao	TB3078	UAM29748	University of Alaska Museum
.	.	Luzon	Mt. Tapulao	TB3081	UAM29746	University of Alaska Museum
.	.	Luzon	Mt. Tapulao	TB3201	UAM30201	University of Alaska Museum
.	.	Luzon	Mt. Tapulao	TB2812	UAM29753	University of Alaska Museum
.	.	Luzon	Mt. Tapulao	TB3057	UAM29747	University of Alaska Museum
.	.	Luzon	Mt. Tapulao	TB3065	UAM29749	University of Alaska Museum
.	.	Luzon	Mt. Tapulao	TB3070	UAM29750	University of Alaska Museum
.	.	Luzon	Bulacan	TB2771	UAM28398	University of Alaska Museum
.	rabori	Negros	Lake Ballinsasayao National Park	TB2024	UAM29352	University of Alaska Museum	KF819076
.	.	Negros	Lake Ballinsasayao National Park	KSW5028	UAM29351	University of Alaska Museum	KF819075
Pycnonotus urostictus	urostictus	Luzon	Dipaculao	TB3015	UAM29353	University of Alaska Museum	KF819086
.	.	Luzon	Dipaculao	TB3025	UAM29354	University of Alaska Museum	KF819079
.	.	Luzon	Aurora Memorial National Park	TB2889	UAM29995	University of Alaska Museum
.	ilokensis	Luzon	Apayao	TB3207	UAM30744	University of Alaska Museum	KF819084
.	.	Luzon	Apayao	TB3230	UAM30745	University of Alaska Museum	KF819085
.	.	Luzon	Apayao	TB3242	UAM30746	University of Alaska Museum
.	.	Luzon	Apayao	TB3391	UAM30747	University of Alaska Museum
.	atricaudatus	Olango	Olango Island Wildlife Sanctuary	TB1887	UAM21016	University of Alaska Museum	KF819080
.	.	Olango	Olango Island Wildlife Sanctuary	TB1888	UAM21017	University of Alaska Museum	KF819081
.	philippensis	Mindanao	Mt. Hamiguitan	TB2497	UAM25324	University of Alaska Museum	KF819082
.	.	Mindanao	Mt. Hamiguitan	TB2498	UAM25323	University of Alaska Museum	KF819083
.	.	Mindanao	Mt. Hamiguitan	TB2503	UAM25319	University of Alaska Museum
.	.	Mindanao	Mt. Hamiguitan	TB2514	UAM25320	University of Alaska Museum
Pycnonotus goiavier	goiavier	Luzon	Mt. Tapulao	TB3038	UAM29766	University of Alaska Museum	KF819110
.	.	Luzon	Mt. Tapulao	TB3043	UAM29770	University of Alaska Museum	KF819108
.	.	Luzon	Mt. Tapulao	TB3044	UAM29767	University of Alaska Museum	KF819111
.	.	Luzon	Mt. Tapulao	TB3051	UAM29768	University of Alaska Museum	KF819115
.	.	Luzon	Mt. Tapulao	TB3037	UAM29769	University of Alaska Museum	KF819109
.	.	Luzon	Mt. Tapulao	TB3046	UAM29764	University of Alaska Museum	KF819112
.	.	Luzon	Mt. Tapulao	TB3047	UAM25044	University of Alaska Museum	KF819113
.	.	Luzon	Mt. Tapulao	TB3050	UAM29763	University of Alaska Museum	KF819114
.	.	Luzon	Mt. Tapulao	TB3052	UAM29765	University of Alaska Museum	KF819116
.	.	Luzon	Mt. Tapulao	TB3164	UAM29058	University of Alaska Museum	KF819117
.	.	Luzon	Bulacan	TB2774	UAM29971	University of Alaska Museum
.	.	Luzon	Bulacan	TB2818	UAM27441	University of Alaska Museum
.	samarensis	Olango	Olango Island Wildlife Sanctuary	TB1766	UAM21321	University of Alaska Museum	KF819087
.	.	Olango	Olango Island Wildlife Sanctuary	TB1780	UAM21317	University of Alaska Museum	KF819088
.	.	Olango	Olango Island Wildlife Sanctuary	TB1790	UAM21315	University of Alaska Museum	KF819089
.	.	Olango	Olango Island Wildlife Sanctuary	TB1852	UAM21314	University of Alaska Museum	KF819090
.	.	Olango	Olango Island Wildlife Sanctuary	TB1856	UAM21316	University of Alaska Museum	KF819091
.	.	Olango	Olango Island Wildlife Sanctuary	TB1866	UAM21320	University of Alaska Museum	KF819092
.	.	Olango	Olango Island Wildlife Sanctuary	TB1876	UAM21313	University of Alaska Museum	KF819094
.	.	Olango	Olango Island Wildlife Sanctuary	TB1877	UAM21319	University of Alaska Museum	KF819095
.	.	Olango	Olango Island Wildlife Sanctuary	TB1873	UAM21318	University of Alaska Museum	KF819093
.	suluensis	Mindanao	Davao del Norte	TB2060	UAM24704	University of Alaska Museum	KF819096
.	.	Mindanao	Davao del Norte	TB2066	UAM24703	University of Alaska Museum	KF819098
.	.	Mindanao	Davao del Norte	TB2070	UAM30866	University of Alaska Museum	KF819099
.	.	Mindanao	Davao del Norte	TB2072	UAM30865	University of Alaska Museum	KF819101
.	.	Mindanao	Davao del Norte	TB2071	UAM29771	University of Alaska Museum	KF819100
.	.	Mindanao	Davao del Sur	TB2191	UAM30867	University of Alaska Museum	KF819104
.	.	Mindanao	Mt. Apo	TB2452	UAM25327	University of Alaska Museum	KF819105
.	.	Mindanao	Davao del Norte	TB2064	UAM25326	University of Alaska Museum	KF819097
.	.	Mindanao	Davao del Norte	TB2075	UAM30863	University of Alaska Museum	KF819102
.	.	Mindanao	Davao del Norte	TB2076	UAM30864	University of Alaska Museum	KF819103
.	.	Mindanao	Davao del Norte	TB2074	UAM28135	University of Alaska Museum
.	.	Mindanao	Mt. Hamiguitan	TB2504	UAM24706	University of Alaska Museum
Ixos philippinus	philippinus	Luzon	Mt. Kalawitan	TB3442	UAM34042	University of Alaska Museum	KF819347
.	.	Luzon	Apayao	TB3244	UAM29711	University of Alaska Museum	KF819145
.	.	Luzon	Apayao	TB3243	UAM29710	University of Alaska Museum	KF819144
.	.	Luzon	Apayao	TB3285	UAM29709	University of Alaska Museum	KF819150
.	.	Luzon	Apayao	TB3283	UAM29338	University of Alaska Museum	KF819149
.	.	Luzon	Apayao	TB3270	UAM29341	University of Alaska Museum	KF819146
.	.	Luzon	Apayao	TB3279	UAM29340	University of Alaska Museum	KF819147
.	.	Luzon	Apayao	TB3280	UAM29339	University of Alaska Museum	KF819148
.	.	Luzon	Mt. Kalawitan	TB3407	UAM28134	University of Alaska Museum	KF819151
.	.	Luzon	Mt. Kalawitan	TB3455	UAM34041	University of Alaska Museum	KF819348
.	.	Luzon	Mt. Tapulao	TB3019	UAM29968	University of Alaska Museum
.	.	Luzon	Mt. Tapulao	TB3045	UAM29970	University of Alaska Museum
.	.	Luzon	Mt. Tapulao	TB3054	UAM30557	University of Alaska Museum
.	.	Luzon	Apayao	TB3228	UAM30558	University of Alaska Museum
.	guimarasensis	Panay	Antique	B813	NMP/CMNHB813	National Museum of the Philippines	KF819124
.	.	Panay	Antique	B823	NMP/CMNHB823	National Museum of the Philippines	KF819127
.	.	Panay	Antique	B809	CMNH36918	Cincinatti Museum of Natural History	KF819121
.	.	Panay	Antique	B822	NMP/CMNHB822	National Museum of the Philippines	KF819126
.	.	Panay	Antique	B812	NMP/CMNHB812	National Museum of the Philippines	KF819123
.	.	Panay	Antique	B821	CMNH36919	Cincinatti Museum of Natural History	KF819125
.	.	Panay	Antique	B549	NMP/CMNHB549	National Museum of the Philippines	KF819119
.	.	Panay	Antique	B810	NMP/CMNHB810	National Museum of the Philippines	KF819122
.	.	Panay	Antique	B451	CMNH36770	Cincinatti Museum of Natural History	KF819118
.	.	Panay	Antique	B808	CMNH36917	Cincinatti Museum of Natural History	KF819120
.	.	Panay	Bulabog Puti-on National Park	B2319	CMNH34202	Cincinatti Museum of Natural History
.	.	Panay	Bulabog Puti-on National Park	B2320	CMNH34203	Cincinatti Museum of Natural History
.	.	Panay	Cadian River	B2013	CMNH34199	Cincinatti Museum of Natural History
.	.	Panay	Cadian River	B2014	CMNH34200	Cincinatti Museum of Natural History
.	.	Panay	Mt. Madja-as	B836	CMNH36920	Cincinatti Museum of Natural History
.	.	Negros	Lake Ballinsasayao National Park	KSW5031	UAM25346	University of Alaska Museum
.	.	Negros	Lake Ballinsasayao National Park	TB2022	UAM25347	University of Alaska Museum
.	saturatior	Mindanao	Mt. Apo	TB2396	UAM25329	University of Alaska Museum	KF819136
.	.	Mindanao	Mt. Apo	TB2467	UAM25331	University of Alaska Museum
.	.	Mindanao	Mt. Apo	TB2476	UAM25330	University of Alaska Museum	KF819138
.	.	Mindanao	Mt. Apo	TB2478	UAM25328	University of Alaska Museum	KF819140
.	.	Mindanao	Mt. Apo	TB2477	UAM25332	University of Alaska Museum	KF819139
.	.	Mindanao	Mt. Apo	TB2407	UAM27437	University of Alaska Museum	KF819137
.	.	Mindanao	Mt. Apo	TB2371	UAM27438	University of Alaska Museum	KF819134
.	.	Mindanao	Mt. Apo	TB2393	UAM27439	University of Alaska Museum	KF819135
.	.	Mindanao	Mt. Hamiguitan	TB2499	UAM25344	University of Alaska Museum	KF819141
.	.	Mindanao	Mt. Hamiguitan	TB2501	UAM25345	University of Alaska Museum	KF819142
.	.	Mindanao	Mt. Hamiguitan	TB2502	UAM25343	University of Alaska Museum	KF819143
Phylloscopus cebuensis	luzonensis	Luzon	Apayao	TB3262	UAM29335	University of Alaska Museum	KF819154
.	.	Luzon	Apayao	TB3349	UAM29336	University of Alaska Museum	KF819155
.	.	Luzon	Aurora Memorial National Park	TB2947	UAM30202	University of Alaska Museum
.	.	Luzon	Apayao	TB3112	UAM29334	University of Alaska Museum
.	.	Luzon	Apayao	TB3120	UAM36400	University of Alaska Museum
	cebuensis	Negros	Lake Ballinsasayao National Park	KSW5025	UAM29373	University of Alaska Museum	KF819152
.	.	Negros	Lake Ballinsasayao National Park	KSW5029	UAM25242	University of Alaska Museum	KF819153
.	.	Olango	Olango Island Wildlife Sanctuary	TB1796	UAM21000	University of Alaska Museum
.	.	Olango	Olango Island Wildlife Sanctuary	TB1874	UAM20999	University of Alaska Museum
Phylloscopus trivirgatus	benguetensis	Luzon	Zambales	B56	CMNH36577	Cincinatti Museum of Natural History	KF819175
.	.	Luzon	Mt. Kalawitan	TB3409	UAM30856	University of Alaska Museum	KF819163
.	nigrorum	Panay	Aklan	B659	CMNH36890	Cincinatti Museum of Natural History	KF819156
.	.	Panay	Aklan	B668	NMP/CMNHB668	National Museum of the Philippines	KF819174
.	.	Panay	Aklan	B672	NMP/CMNHB672	National Museum of the Philippines	KF819157
.	.	Panay	Aklan	B698	NMP18966	National Museum of the Philippines	KF819158
.	.	Panay	Aklan	B706	NMP18967	National Museum of the Philippines	KF819159
.	.	Panay	Aklan	B707	NMP18968	National Museum of the Philippines	KF819160
.	.	Panay	Aklan	B711	NMP18969	National Museum of the Philippines	KF819161
.	.	Panay	Aklan	B719	NMP18970	National Museum of the Philippines	KF819162
.	.	Panay	Aklan	B730	CMNH36877	Cincinatti Museum of Natural History	KF819166
.	.	Panay	Mt. Baloy	B2054	CMNH34257	Cincinatti Museum of Natural History
.	.	Panay	Mt. Baloy	B2137	CMNH34260	Cincinatti Museum of Natural History
.	.	Panay	Mt. Madja-as	B756	CMNH36876	Cincinatti Museum of Natural History
.	.	Panay	Mt. Madja-as	B555	CMNH36794	Cincinatti Museum of Natural History
.	.	Panay	Mt. Madja-as	B472	CMNH36792	Cincinatti Museum of Natural History
.	.	Panay	Mt. Baloy	B2223	CMNH34261	Cincinatti Museum of Natural History
.	.	Panay	Mt. Baloy	B2134	CMNH34259	Cincinatti Museum of Natural History
.	.	Panay	Mt. Baloy	B2228	CMNH34262	Cincinatti Museum of Natural History
.	.	Panay	Aklan	B742	CMNH36875	Cincinatti Museum of Natural History	KF819167
.	mindanensis	Mindanao	Davao City	B1675	CMNH38990	Cincinatti Museum of Natural History	KF819168
.	.	Mindanao	Davao City	B1678	CMNH38991	Cincinatti Museum of Natural History	KF819169
.	.	Mindanao	Davao City	B1695	NMP/CMNHB1695	National Museum of the Philippines	KF819170
.	.	Mindanao	Davao City	B1708	NMP/CMNHB1708	National Museum of the Philippines	KF819171
.	.	Mindanao	Mt. Talomo	B1766	NMP/CMNHB1766	National Museum of the Philippines	KF819172
.	.	Mindanao	Davao del Norte	RSK3252	CMNH35779	Cincinatti Museum of Natural History	KF819165
.	.	Mindanao	Davao City	B1804	CMNH39058	Cincinatti Museum of Natural History	KF819173
.	.	Mindanao	North Cotabato	B1857	NMP/CMNHB1857	National Museum of the Philippines	KF819177
.	.	Mindanao	North Cotabato	B1868	CMNH39059	Cincinatti Museum of Natural History	KF819178
.	.	Mindanao	North Cotabato	B1869	NMP/CMNHB1869	National Museum of the Philippines	KF819176
.	.	Mindanao	Mt. Apo	B1870	CMNH39060	Cincinatti Museum of Natural History
.	.	Mindanao	Mt. Talomo	B1333	CMNH38127	Cincinatti Museum of Natural History
.	.	Mindanao	Mt. Talomo	B1325	CMNH38126	Cincinatti Museum of Natural History
.	.	Mindanao	Mt. Apo	TB2401	UAM25492	University of Alaska Museum	KF819164
Zosterops montanus	whiteheadi	Luzon	Zambales	B285	NMP/CMNHB285	National Museum of the Philippines	KF819184
.	.	Luzon	Zambales	B342	CMNH36615	Cincinatti Museum of Natural History	KF819185
.	.	Luzon	Zambales	B348	CMNH36616	Cincinatti Museum of Natural History	KF819186
.	.	Luzon	Zambales	B366	NMP/CMNHB366	National Museum of the Philippines	KF819187
.	.	Luzon	Mt. Kalawitan	TB3434	UAM28218	University of Alaska Museum	KF819200
.	pectoralis	Panay	Antique	B469	NMP/CMNHB469	National Museum of the Philippines	KF819189
.	.	Panay	Antique	B494	NMP/CMNHB494	National Museum of the Philippines	KF819188
.	.	Panay	Antique	B497	NMP/CMNHB497	National Museum of the Philippines	KF819191
.	.	Panay	Antique	B509	CMNH36818	Cincinatti Museum of Natural History	KF819193
.	.	Panay	Antique	B596	NMP/CMNHB596	National Museum of the Philippines	KF819195
.	.	Panay	Antique	B495	NMP/CMNHB495	National Museum of the Philippines	KF819190
.	.	Panay	Antique	B508	NMP/CMNHB508	National Museum of the Philippines	KF819192
.	.	Panay	Antique	B556	CMNH36819	Cincinatti Museum of Natural History	KF819194
.	.	Panay	Mt. Madja-as	B418	CMNH36817	Cincinatti Museum of Natural History
.	.	Panay	Mt. Madja-as	B709	CMNH36895	Cincinatti Museum of Natural History
.	.	Panay	Mt. Madja-as	B769	CMNH36896	Cincinatti Museum of Natural History
.	.	Panay	Mt. Madja-as	B556	CMNH36819	Cincinatti Museum of Natural History
.	.	Panay	Mt. Madja-as	B772	CMNH36897	Cincinatti Museum of Natural History
.	.	Panay	Mt. Madja-as	B801	CMNH36898	Cincinatti Museum of Natural History
.	.	Panay	Mt. Madja-as	B704	CMNH36894	Cincinatti Museum of Natural History
.	vulcani	Mindanao	Mt. Busa	B2178	CMNH39198	Cincinatti Museum of Natural History	KF819181
.	.	Mindanao	Mt. Busa	B2202	CMNH39199	Cincinatti Museum of Natural History	KF819182
.	.	Mindanao	Mt. Busa	B2250	CMNH39200	Cincinatti Museum of Natural History	KF819183
.	.	Mindanao	Mt. Apo	TB2470	UAM25556	University of Alaska Museum	KF819197
.	.	Mindanao	Mt. Apo	TB2481	UAM25557	University of Alaska Museum	KF819198
.	.	Mindanao	Mt. Pasian	RSK3154	CMNH35836	Cincinatti Museum of Natural History	KF819199
.	.	Mindanao	Mt. Pasian	RSK3247	CMNH35885	Cincinatti Museum of Natural History	KF819180
.	.	Mindanao	Mt. Pasian	RSK3240	CMNH35884	Cincinatti Museum of Natural History	KF819196
.	.	Mindanao	Mt. Pasian	RSK3251	CMNH35838	Cincinatti Museum of Natural History	KF819179
.	.	Mindanao	Mt. Talomo	B1249	CMNH38163	Cincinatti Museum of Natural History
.	.	Mindanao	Mt. Talomo	B1711	CMNH39029	Cincinatti Museum of Natural History
.	.	Mindanao	Mt. Busa	B2251	CMNH39201	Cincinatti Museum of Natural History
.	.	Mindanao	Mt. Pasian	RSK3238	CMNH35837	Cincinatti Museum of Natural History
Irena cyanogastra	cyanogastra	Luzon	Apayao	TB3379	UAM29249	University of Alaska Museum	KF819204
.	.	Luzon	Apayao	TB3363	UAM28220	University of Alaska Museum	KF819203
.	.	Luzon	Aurora	TB2929	UAM29701	University of Alaska Museum
.	.	Luzon	Aurora	TB2968	UAM29799	University of Alaska Museum
.	.	Luzon	Apayao	TB3278	UAM29071	University of Alaska Museum
.	.	Luzon	Apayao	TB3324	UAM29250	University of Alaska Museum
.	.	Luzon	Apayao	TB3353	UAM27265	University of Alaska Museum
.	.	Luzon	Apayao	TB3366	UAM29702	University of Alaska Museum
.	hoogstraali	Mindanao	Sarangani	CMNHB1963	CMNH39110	Cincinatti Museum of Natural History	KF819201
.	.	Mindanao	Sarangani	CMNHB2133	CMNH39111	Cincinatti Museum of Natural History	KF819202
Sitta oenochlamys	isarog	Luzon	Zambales	CMNHB257	NMP/CMNHB257	National Museum of the Philippines	KF819219
.	.	Luzon	Unknown	CMNHB349	CMNH36542	Cincinatti Museum of Natural History	KF819220
.	.	Luzon	Zambales	CMNHB94	NMP/CMNHB94	National Museum of the Philippines	KF819221
.	.	Luzon	Aurora Memorial National Park	TB2989	UAM27324	University of Alaska Museum	KF819208
.	.	Luzon	Aurora Memorial National Park	TB3011	UAM29261	University of Alaska Museum	KF819210
.	.	Luzon	Mt. Tapulao	TB3136	UAM29260	University of Alaska Museum	KF819215
.	.	Luzon	Mt. Tapulao	TB3138	UAM29259	University of Alaska Museum	KF819213
.	.	Luzon	Aurora Memorial National Park	TB3001	UAM29421	University of Alaska Museum	KF819209
.	.	Luzon	Aurora Memorial National Park	TB3010	UAM29262	University of Alaska Museum	KF819214
.	mesoleuca	Luzon	Mt. Kalawitan	TB3429	UAM31784	University of Alaska Museum	KF819212
.	.	Luzon	Mt. Kalawitan	TB3437	UAM27325	University of Alaska Museum	KF819211
.	oenochlamys	Panay	Antique	B550	CMNH36772	Cincinatti Museum of Natural History	KF819223
.	.	Panay	Antique	B2100	CMNH34210	Cincinatti Museum of Natural History	KF819217
.	.	Panay	Antique	B536	NMP/CMNHB536	National Museum of the Philippines	KF819224
.	.	Panay	Antique	B553	NMP/CMNHB553	National Museum of the Philippines	KF819222
.	apo	Mindanao	Davao City	B1536	NMP/CMNHB1536	National Museum of the Philippines	KF819216
.	.	Mindanao	Sarangani	B2228	CMNH39179	Cincinatti Museum of Natural History	KF819218
.	.	Mindanao	Mt. Apo	TB2404	UAM25462	University of Alaska Museum	KF819205
.	.	Mindanao	Mt. Apo	TB2405	UAM25463	University of Alaska Museum	KF819206
.	.	Mindanao	Mt. Apo	TB2491	UAM25461	University of Alaska Museum	KF819207
Sarcops calvus	calvus	Luzon	Bulacan	TB2831	UAM27206	University of Alaska Museum	KF819231
.	.	Luzon	Aurora Memorial National Park	TB2891	UAM29060	University of Alaska Museum	KF819230
.	melanonotus	Mindanao	Mt. Apo	TB2364	UAM25179	University of Alaska Museum	KF819226
.	.	Mindanao	Mt. Apo	TB2389	UAM24790	University of Alaska Museum	KF819228
.	.	Mindanao	Mt. Apo	TB2403	UAM25182	University of Alaska Museum
.	.	Mindanao	Mt. Apo	TB2441	UAM25180	University of Alaska Museum
.	.	Mindanao	Mt. Apo	TB2400	UAM25176	University of Alaska Museum
.	.	Mindanao	Mt. Apo	TB2350	UAM25178	University of Alaska Museum
.	.	Panay	Aklan	B759	NMP/CMNHB759	National Museum of the Philippines	KF819225
.	.	Panay	Aklan	B758	CMNH36893	Cincinatti Museum of Natural History	KF819229
Copyschus mindanensis	deuteronymus	Luzon	Bulacan	TB2795	UAM27260	University of Alaska Museum	KF819234
.	.	Luzon	Bulacan	TB2796	UAM27261	University of Alaska Museum	KF819237
.	mindanensis	Mindanao	Davao del Norte	TB2085	UAM28025	University of Alaska Museum	KF819235
.	.	Mindanao	Davao del Norte	TB2098	UAM28026	University of Alaska Museum	KF819236
.	.	Olango	Olango Island Wildlife Sanctuary	TB1802	UAM21773	University of Alaska Museum
.	.	Olango	Olango Island Wildlife Sanctuary	TB1853	UAM21771	University of Alaska Museum
.	.	Olango	Olango Island Wildlife Sanctuary	TB1872	UAM21774	University of Alaska Museum
.	.	Olango	Olango Island Wildlife Sanctuary	TB1875	UAM21768	University of Alaska Museum
.	.	Cebu	Mt. Lantoy	TB1842	UAM21770	University of Alaska Museum
.	.	Cebu	Mt. Lantoy	TB1844	UAM21769	University of Alaska Museum
Ficedula hyperythra	dulangana	Luzon	Mt. Tapulao	TB3103	UAM29366	University of Alaska Museum	KF819249
.	.	Luzon	Mt. Kalawitan	TB3435	UAM29342	University of Alaska Museum	KF819248
.	.	Luzon	Zambales	B1	CMNH36587	Cincinatti Museum of Natural History	KF819254
.	.	Luzon	Zambales	B102	NMP18990	National Museum of the Philippines	KF819255
.	.	Luzon	Zambales	B33	NMP18987	National Museum of the Philippines	KF819260
.	.	Luzon	Mt. Tapulao	TB3093	UAM29365	University of Alaska Museum	KF819250
.	.	Luzon	Zambales	B270	NMP19015	National Museum of the Philippines	KF819259
.	.	Luzon	Zambales	B89	NMP18989	National Museum of the Philippines	KF819242
.	.	Luzon	Mt. Kalawitan	TB3446	UAM28012	University of Alaska Museum	KF819247
.	.	Luzon	Mt. Ma-aling-aling	RSK3462	CMNH38242	University of Alaska Museum
.	.	Luzon	Mt. Apoy	B37	CMNH36592	University of Alaska Museum
.	.	Luzon	Mt. Apoy	B12	CMNH36589	University of Alaska Museum
.	.	Luzon	Mt. High Peak	B281	CMNH36588	University of Alaska Museum
.	.	Luzon	Mt. Apoy	B28	CMNH36590	University of Alaska Museum
.	nigrorum	Panay	Aklan	B652	NMP18973	National Museum of the Philippines	KF819265
.	.	Panay	Aklan	B702	CMNH36887	Cincinatti Museum of Natural History	KF819239
.	.	Panay	Aklan	B675	NMP/CMNHB675	National Museum of the Philippines	KF819263
.	.	Panay	Aklan	B736	NMP18975	National Museum of the Philippines	KF819241
.	.	Panay	Aklan	B689	CMNH36885	Cincinatti Museum of Natural History	KF819262
.	.	Panay	Aklan	B693	NMP18974	National Museum of the Philippines	KF819238
.	.	Panay	Aklan	B674	CMNH36883	Cincinatti Museum of Natural History	KF819264
.	.	Panay	Aklan	B710	CMNH36888	Cincinatti Museum of Natural History	KF819240
.	.	Panay	Aklan	B692	CMNH36886	Cincinatti Museum of Natural History	KF819261
.	.	Panay	Mt. Madja-as	B546	CMNH36802	Cincinatti Museum of Natural History
.	.	Panay	Mt. Madja-as	B435	CMNH36801	Cincinatti Museum of Natural History
.	.	Panay	Mt. Baloy	B2148	CMNH34272	Cincinatti Museum of Natural History
.	.	Panay	Mt. Madja-as	B649	CMNH36882	Cincinatti Museum of Natural History
.	.	Panay	Mt. Baloy	B2094	CMNH34270	Cincinatti Museum of Natural History
.	montigena	Mindanao	Mt. Apo	TB2388	UAM25640	University of Alaska Museum	KF819246
.	.	Mindanao	Mt. Apo	TB2384	UAM25646	University of Alaska Museum	KF819245
.	.	Mindanao	Mt. Apo	TB2421	UAM25645	University of Alaska Museum	KF819251
.	.	Mindanao	Davao City	B1674	CMNH39007	Cincinatti Museum of Natural History	KF819256
.	.	Mindanao	Mt. Apo	TB2346	UAM25641	University of Alaska Museum	KF819244
.	.	Mindanao	Mt. Apo	TB2336	UAM25642	University of Alaska Museum	KF819243
.	.	Mindanao	Mt. Apo	TB2454	UAM25644	University of Alaska Museum	KF819253
.	.	Mindanao	Davao City	B1691	NMP19078	National Museum of the Philippines	KF819258
.	.	Mindanao	Davao City	B1684	CMNH39008	Cincinatti Museum of Natural History	KF819257
.	.	Mindanao	Mt. Apo	TB2443	UAM25643	University of Alaska Museum	KF819252
.	.	Mindanao	Mt. Kitanglad	RSK3562	CMNH37659	Cincinatti Museum of Natural History
.	.	Mindanao	Mt. Kitanglad	RSK3435	CMNH37657	Cincinatti Museum of Natural History
.	.	Mindanao	Mt. Apo	B1906	CMNH39069	Cincinatti Museum of Natural History
Eumyias panayensis	nigrimentalis	Luzon	Mt. Kalawitan	TB3419	UAM34044	University of Alaska Museum	KF819353
.	.	Luzon	Mt. Kalawitan	TB3424	UAM29319	University of Alaska Museum	KF792765
.	.	Luzon	Mt. Kalawitan	TB3425	UAM29321	University of Alaska Museum	KF792766
.	.	Luzon	Zambales	B264	CMNH36581	Cincinatti Museum of Natural History	KF792742
.	.	Luzon	Zambales	B283	NMP/CMNHB283	National Museum of the Philippines	KF792743
.	.	Luzon	Zambales	B380	NMP/CMNHB380	National Museum of the Philippines	KF792745
.	.	Luzon	Zambales	B307	NMP/CMNHB307	National Museum of the Philippines	KF792744
.	.	Luzon	Mt. Kalawitan	TB3426	UAM29318	University of Alaska Museum	KF792767
.	.	Luzon	Mt. Kalawitan	TB3440	UAM29320	University of Alaska Museum	KF792768
.	.	Luzon	Mt. High Peak	B355	CMNH36583	Cincinatti Museum of Natural History
.	.	Luzon	Mt. High Peak	B369	CMNH36585	Cincinatti Museum of Natural History
.	.	Luzon	Mt. High Peak	B399	CMNH36586	Cincinatti Museum of Natural History
.	panayensis	Panay	Antique	B2053	CMNH34267	Cincinatti Museum of Natural History	KF792755
.	.	Panay	Aklan	B716	NMP/CMNHB716	National Museum of the Philippines	KF792749
.	.	Panay	Aklan	B773	NMP/CMNHB773	National Museum of the Philippines	KF792752
.	.	Panay	Aklan	B800	CMNH36880	Cincinatti Museum of Natural History	KF792753
.	.	Panay	Aklan	B802	CMNH36881	Cincinatti Museum of Natural History	KF792754
.	.	Panay	Aklan	B737	CMNH36879	Cincinatti Museum of Natural History	KF792750
.	.	Panay	Aklan	B771	NMP/CMNHB771	National Museum of the Philippines	KF792751
.	.	Panay	Antique	B422	CMNH36813	Cincinatti Museum of Natural History	KF792746
.	.	Panay	Aklan	B713	NMP/CMNHB713	National Museum of the Philippines	KF792748
.	.	Panay	Antique	B423	NMP/CMNHB423	National Museum of the Philippines	KF792747
.	.	Panay	Mt. Baloy	B2144	CMNH34268	Cincinatti Museum of Natural History
.	nigriloris	Mindanao	Mt. Apo	TB2318	UAM25633	University of Alaska Museum	KF792756
.	.	Mindanao	Mt. Apo	TB2362	UAM25635	University of Alaska Museum	KF792762
.	.	Mindanao	Mt. Apo	TB2319	UAM25632	University of Alaska Museum	KF792757
.	.	Mindanao	Mt. Apo	TB2326	UAM28378	University of Alaska Museum	KF792758
.	.	Mindanao	Mt. Apo	TB2352	UAM25639	University of Alaska Museum	KF792760
.	.	Mindanao	Mt. Apo	TB2363	UAM28063	University of Alaska Museum	KF819354
.	.	Mindanao	Mt. Apo	TB2329	UAM25637	University of Alaska Museum	KF792759
.	.	Mindanao	Mt. Apo	TB2353	UAM25638	University of Alaska Museum	KF792761
.	.	Mindanao	Mt. Apo	TB2382	UAM25634	University of Alaska Museum	KF792763
.	.	Mindanao	Mt. Apo	TB2399	UAM25561	University of Alaska Museum	KF792764
.	.	Mindanao	Davao del Norte	TB2040	UAM25631	University of Alaska Museum
Cyornis rufigrastra	blythi	Luzon	Bulacan	TB2772	UAM29633	University of Alaska Museum	KF819280
.	.	Luzon	Mt. Tapulao	TB3031	UAM30153	University of Alaska Museum	KF819281
.	.	Luzon	Mt. Tapulao	TB3032	UAM30154	University of Alaska Museum	KF819282
.	.	Luzon	Mt. Tapulao	TB3049	UAM29634	University of Alaska Museum	KF819283
.	.	Luzon	Mt. Tapulao	TB3058	UAM29370	University of Alaska Museum	KF819284
.	.	Luzon	Mt. Tapulao	TB3076	UAM29369	University of Alaska Museum	KF819285
.	.	Luzon	Mt. Tapulao	TB3163	UAM29367	University of Alaska Museum	KF819286
.	.	Luzon	Mt. Tapulao	TB3168	UAM29368	University of Alaska Museum	KF819287
.	.	Luzon	Mt. Tapulao	TB3079	UAM34043	University of Alaska Museum	KF819355
.	philippinensis	Negros	Lake Ballinsasayao National Park	TB2035	UAM28399	University of Alaska Museum	KF819276
.	.	Panay	Antique	B845	CMNH36931	Cincinatti Museum of Natural History	KF819274
.	.	Panay	Antique	B862	CMNH36932	Cincinatti Museum of Natural History	KF819275
.	.	Mindanao	Davao del Norte	TB2044	UAM28400	University of Alaska Museum	KF819277
.	.	Mindanao	Davao del Norte	TB2069	UAM29635	University of Alaska Museum	KF819278
.	.	Mindanao	Davao del Norte	TB2096	UAM29636	University of Alaska Museum	KF819279
Prionochilus olivaceus	parsonsi	Luzon	Apayao	TB3348	UAM29371	University of Alaska Museum	KF819292
.	.	Luzon	Apayao	TB3361	UAM29372	University of Alaska Museum	KF819293
.	.	Luzon	Aurora Memorial National Park	TB2932	UAM29637	University of Alaska Museum	KF819291
.	.	Luzon	Aurora Memorial National Park	TB2959	UAM34047	University of Alaska Museum
.	.	Luzon	Aurora Memorial National Park	TB2893	UAM29703	University of Alaska Museum
.	.	Luzon	Aurora Memorial National Park	TB2971	UAM30179	University of Alaska Museum
.	olivaceus	Mindanao	Mt. Apo	TB2361	UAM27640	University of Alaska Museum	KF819289
.	.	Mindanao	Mt. Apo	TB2451	UAM27641	University of Alaska Museum	KF819290
Dicaeum trigonostigma	xanthopygium	Luzon	Dipaculao	TB3017	UAM29356	University of Alaska Museum	KF819298
.	.	Luzon	Aurora Memorial National Park	TB2901	UAM34046	University of Alaska Museum	KF819356
.	dorsale	Negros	Lake Ballinsasayao National Park	KSW5026	UAM25502	University of Alaska Museum	KF819295
.	.	Mindanao	Mt. Apo	TB2308	UAM25494	University of Alaska Museum	KF819296
.	.	Mindanao	Mt. Apo	TB2289	UAM27961	University of Alaska Museum
.	.	Mindanao	Mt. Apo	TB2414	UAM25500	University of Alaska Museum
.	.	Mindanao	Mt. Apo	TB2469	UAM25501	University of Alaska Museum
.	.	Mindanao	Mt. Apo	TB2381	UAM27960	University of Alaska Museum	KF819297
Dicaeum hypoleucum	cagayensis	Luzon	Aurora Memorial National Park	TB2993	UAM28394	University of Alaska Museum	KF819299
.	.	Luzon	Aurora Memorial National Park	TB2898	UAM30560	University of Alaska Museum	KF819302
.	.	Luzon	Aurora Memorial National Park	TB2883	UAM30163	University of Alaska Museum
.	.	Luzon	Aurora Memorial National Park	TB2899	UAM30164	University of Alaska Museum
.	.	Luzon	Aurora Memorial National Park	TB2909	UAM30165	University of Alaska Museum
.	.	Luzon	Aurora Memorial National Park	TB2922	UAM30749	University of Alaska Museum
.	.	Luzon	Aurora Memorial National Park	TB2945	UAM30166	University of Alaska Museum
.	.	Luzon	Aurora Memorial National Park	TB2946	UAM30162	University of Alaska Museum
.	pontifex	Mindanao	Mt. Apo	TB2315	UAM27955	University of Alaska Museum	KF819301
.	.	Mindanao	Mt. Apo	TB2316	UAM27943	University of Alaska Museum	KF819300
.	.	Mindanao	Mt. Apo	TB2291	UAM27939	University of Alaska Museum
.	.	Mindanao	Mt. Apo	TB2302	UAM27937	University of Alaska Museum
.	.	Mindanao	Mt. Apo	TB2311	UAM27945	University of Alaska Museum
.	.	Mindanao	Mt. Apo	TB2321	UAM27952	University of Alaska Museum
.	.	Mindanao	Mt. Apo	TB2427	UAM27947	University of Alaska Museum
.	.	Mindanao	Mt. Apo	TB2438	UAM27950	University of Alaska Museum
.	.	Mindanao	Mt. Apo	TB2448	UAM27949	University of Alaska Museum
.	.	Mindanao	Mt. Apo	TB2462	UAM27954	University of Alaska Museum
Dicaeum australe	australe	Luzon	Aurora Memorial National Park	TB2931	UAM27962	University of Alaska Museum	KF819306
.	.	Luzon	Aurora Memorial National Park	TB2957	UAM29774	University of Alaska Museum	KF819304
.	.	Luzon	Dipaculao	TB3023	UAM29776	University of Alaska Museum
.	.	Luzon	Cagayan		DMNH70786	Delaware Museum of Natural History
.	.	Mindanao	Mt. Apo	TB2506	UAM25505	University of Alaska Museum	KF819305
.	.	Mindanao	Mt. Apo	TB2507	UAM25504	University of Alaska Museum	KF819303
Anthreptes malacensis	birgitae	Luzon	Aurora Memorial National Park	TB2966	UAM34045	University of Alaska Museum	KF819357
.	.	Luzon	Apayao	TB3319	UAM29376	University of Alaska Museum	KF819309
.	paraguae	Busuanga	Malbato	TB2674	UAM27644	University of Alaska Museum	KF819307
.	.	Busuanga	Malbato	TB2676	UAM27643	University of Alaska Museum	KF819308
.	.	Busuanga	Malbato	TB2695	UAM27642	University of Alaska Museum
Cinnyris jugularis	obscurior	Luzon	Aurora Memorial National Park	TB2816	UAM27650	University of Alaska Museum	KF819320
.	.	Luzon	Dipaculao	TB3016	UAM25337	University of Alaska Museum	KF819321
.	aurora	Busuanga	Malbato	TB2612	UAM27653	University of Alaska Museum	KF819318
.	.	Busuanga	Malbato	TB2614	UAM27651	University of Alaska Museum	KF819319
.	.	Busuanga	Malbato	TB2578	UAM27660	University of Alaska Museum
.	.	Busuanga	Malbato	TB2583	UAM27658	University of Alaska Museum
.	.	Busuanga	Malbato	TB2595	UAM27652	University of Alaska Museum
.	.	Busuanga	Malbato	TB2605	UAM27656	University of Alaska Museum
.	.	Busuanga	Malbato	TB2639	UAM27659	University of Alaska Museum
.	.	Busuanga	Malbato	TB2652	UAM27655	University of Alaska Museum
.	.	Busuanga	Malbato	TB2653	UAM27654	University of Alaska Museum
.	.	Busuanga	Malbato	TB2681	UAM27657	University of Alaska Museum
.	jugularis	Mindanao	Mt. Hamiguitan	TB2511	UAM25219	University of Alaska Museum	KF819316
.	.	Mindanao	Mt. Hamiguitan	TB2517	UAM25218	University of Alaska Museum	KF819317
.	.	Mindanao	Mt. Hamiguitan	TB2518	UAM25217	University of Alaska Museum
.	.	Mindanao	Mt. Apo	TB2144	UAM30862	University of Alaska Museum
.	.	Mindanao	Davao del Norte	TB2062	UAM25212	University of Alaska Museum
.	.	Mindanao	Davao del Sur	TB2138	UAM25621	University of Alaska Museum
.	.	Mindanao	Davao del Sur	TB2146	UAM25216	University of Alaska Museum
.	.	Mindanao	Mt. Hamiguitan	TB2530	UAM25220	University of Alaska Museum
.	.	Mindanao	Mt. Hamiguitan	TB2533	UAM27971	University of Alaska Museum
.	.	Mindanao	Davao del Sur	TB2134	UAM34139	University of Alaska Museum
.	.	Mindanao	Davao del Norte	TB2045	UAM25490	University of Alaska Museum
.	.	Mindanao	Davao del Sur	TB2147	UAM25622	University of Alaska Museum
.	.	Mindanao	Mt. Hamiguitan	TB2527	UAM27970	University of Alaska Museum
.	.	Olango	Lake Ballinsasayao National Park	KSW5022		University of Alaska Museum
.	.	Olango	Lake Ballinsasayao National Park	KSW5021		University of Alaska Museum
.	.	Negros	Lake Ballinsasayao National Park	TB2034		University of Alaska Museum
.	.	Negros	Lake Ballinsasayao National Park	TB2033		University of Alaska Museum
.	.	Bohol	Rajah Sikatuna National Park	KSW4352		University of Alaska Museum
.	.	Bohol	Rajah Sikatuna National Park	KSW4361		University of Alaska Museum
Lonchura leucogastra	everetti	Luzon	Dipaculao	TB3022	UAM22657	University of Alaska Museum	KF819326
.	.	Luzon	Mt. Tapulao	TB3053	UAM29725	University of Alaska Museum	KF819325
.	.	Luzon	Aurora Memorial National Park	TB2937	UAM29722	University of Alaska Museum
.	.	Luzon	Aurora Memorial National Park	TB2938	UAM29723	University of Alaska Museum
.	manueli	Mindanao	Mt. Apo	TB2342	UAM25613	University of Alaska Museum	KF819323
.	.	Mindanao	Mt. Apo	TB2351	UAM25616	University of Alaska Museum	KF819324
.	.	Mindanao	Mt. Apo	TB2294	UAM25614	University of Alaska Museum
.	.	Mindanao	Mt. Apo	TB2297	UAM25612	University of Alaska Museum
.	.	Mindanao	Mt. Apo	TB2417	UAM25617	University of Alaska Museum
							491
* Individuals without GenBank accession numbers were included in this study for phenotypic comparisons only.

## Sheet: Table B All 96 comparisons
Table B in S1 File. Genetic distances and phenotypic scores for all 96 pairwise comparisons in this study presented in taxonomic order. Case numbers refer to placement within bins in Figure 1. Table includes phenotypic score tallies.						Detailed phenotypic scorings
Case No.	Population 1	Population 2	Genetic Distance	Phenotypic Score	Subsequent taxonomic changes	Plumage Score 1	Plumage Score 2	Plumage Score 3	Morphometric Score 1	Morphometric Score 2
D1	Gallus gallus philippensis (Mindanao, Bohol, Cebu)	G. g. p. (Luzon)	0.00024217	1		0	0	0	1	0
D2	G. g. p. (Mindanao, Bohol, Cebu)	G. g. p. (Busuanga)	0.00024217	2		0	0	0	1	1
D3	Microhierax erythrogenys erythrogenys	M. e. maridonalis	0.0418753	4		1	0	0	3	0
B1	Accipiter trivirgatus palawanus	A. t. extimus	0.0304376	10		3	3	3	1	0
B2	Accipiter virgatus confusus (Luzon)	A. v. confusus (Panay)	0.00662608	9		3	2	2	1	1
D4	A. v. confusus (Luzon)	A. v. quagga	0.00529629	6		2	2	1	1	0
B3	A. v. confusus (Panay)	A. v. quagga	0.00234376	8		3	2	2	1	0
D5	Phapitreron leucotis brevirostris (Mindanao)	P. l. brevirostris (Bohol)	0.0164081	2		0	0	0	2	0
D6	P. l. brevirostris (Mindanao)	P. l. leucotis	0.0301414	6	split as species by del Hoyo & Collar 2014	2	1	1	2	0
D7	P. l. brevirostris (Bohol)	P. l. leucotis	0.0203922	6	split as species by del Hoyo & Collar 2014	2	1	1	2	0
B4	P. l. brevirostris (Mindanao)	P. l. nigrorum	0.0355226	7	split as species by del Hoyo & Collar 2014	2	2	1	2	0
B5	P. l. brevirostris (Bohol)	P. l. nigrorum	0.0307491	9	split as species by del Hoyo & Collar 2014	2	2	1	2	2
B6	P. l. leucotis	P. l. nigrorum	0.0380741	8	split as species by del Hoyo & Collar 2014	2	2	1	2	1
B7	Dasylophus superciliosus superciliosus	D. s. cagayanensis	0.0164308	8		3	1	0	2	2
B8	Otus megalotis megalotis	O. m. nigrorum	0.0494602	10	split as species by del Hoyo & Collar 2014 and Dickinson & Remsen 2013	3	2	2	3	0
A1	O. m. megalotis	O. m. everetti	0.0520043	8	split as species by del Hoyo & Collar 2014 and Dickinson & Remsen 2013	2	2	2	2	0
B9	O. m. nigrorum	O. m. everetti	0.0439337	11	split as species by del Hoyo & Collar 2014 and Dickinson & Remsen 2013	3	3	2	3	0
D8	Ninox philippensis philippensis	N. p. centralis	0.0303469	4		1	0	0	2	1
D9	Harpactes ardens ardens	H. a. herberti	0.020849	5		2	1	0	2	0
B10	Halycon coromanda linae	H. c. major	0.0209177	11		3	3	2	3	0
D10	Buceros hydrocorax hydrocorax	B. h. mindanensis	0.0224874	6	split as species by del Hoyo & Collar 2014	4	0	0	2	0
B11	Aceros leucocephalis waldeni	A. l. leucocephalus	0.00831289	11	split as species by del Hoyo & Collar 2014 and Dickinson & Remsen 2013	3	3	3	1	1
B12	Chrysocolaptes lucidus haematribon	C. l. erythrocephalus	0.0344772	15	split as species by del Hoyo & Collar 2014	4	4	4	3	0
B13	C. l. haematribon	C. l. montanus	0.0251955	16	split as species by del Hoyo & Collar 2014	4	4	3	4	1
B14	C. l. erythrocephalus	C. l. montanus	0.0272482	13	split as species by del Hoyo & Collar 2014	4	3	2	4	0
D11	Collocalia esculenta marginata	C. e. bagobo	0.0281016	5		2	1	0	1	1
D12	Pitta erythrogaster erythrogaster	P. e. thompsoni	0.000669046	3		1	0	0	1	1
D13	Pitta sordida sordida	P. s. palawanus	0.0234083	5		1	1	0	2	1
D14	Gerygone sulphurea simplex	G. s. rhizophorae	0.00296152	6		1	0	0	3	2
B15	Coracina striata striata	C. s. difficilis	0.0164964	8		2	2	1	3	0
D15	Pachycephala philippinensis philippensis	P. p. apoensis	0.0377946	4		1	1	0	2	0
D16	Pachycephala albiventris albiventris	P. a. crissalis	0.00632477	1		0	0	0	1	0
C1	Dicrurus hottentottus striatus	D. h. palawanensis	0.0643399	6		2	1	0	3	0
A2	D. h. palawanensis	D. h. samarensis	0.0596316	7		2	2	0	2	1
D17	Dicrurus balicassius balicassius	D. b. abraensis	0.0134474	6		2	0	0	2	2
A3	Rhipidura superciliaris apo	R. s. samarensis	0.0464564	7		2	1	0	3	1
B16	Rhipidura cyaniceps cyaniceps	R. c. albiventris	0.0516936	7	split as species by Dickinson & Christidis 2014	3	2	1	1	0
D18	Hypothymis azurea (Luzon)	H. azurea (Busuanga)	0.0103331	4		1	0	0	3	0
C2	Corvus enca sierramadrensis	C. e. pusillus	0.0717576	5		1	0	0	2	2
D19	Parus elegans albescens	P. e. mindanensis	0.0465907	4		1	1	0	2	0
D20	P. e. albescens	P. e. elegans	0.0278309	2		0	0	0	1	1
D21	P. e. mindanensis	P. e. elegans	0.0483385	4		1	1	0	2	0
D22	P. e. albescens	P. e. gilliardi	0.0244434	4		1	0	0	2	1
D23	P. e. mindanensis	P. e. gilliardi	0.0460367	5		1	1	1	2	0
D24	P. e. elegans	P. e. gilliardi	0.00529817	3		1	0	0	1	1
D25	P. e. albescens	P. e. montigenus	0.0243921	3		0	0	0	2	1
D26	P. e. mindanensis	P. e. montigenus	0.0456636	4		1	1	0	2	0
D27	P. e. elegans	P. e. montigenus	0.00474237	2		0	0	0	1	1
D28	P. e. gilliardi	P. e. montigenus	0.00175962	2		1	0	0	1	0
A4	Orthotomus castaneiceps chloronotus	O. c. rabori	0.106103	10	split as species by Dickinson & Christidis 2014	3	3	2	1	1
D29	Pycnonotus urostictus urostictus	P. u. atricaudatus	0.0444783	5		1	1	0	3	0
D30	P. u. urostictus	P. u. philippensis	0.0318874	5		1	1	0	2	1
D31	P. u. atricaudatus	P. u. philippensis	0.0466899	2		0	0	0	2	0
D32	P. u. urostictus	P. u. ilokensis	0.00208478	4		1	0	0	2	1
D33	P. u. atricaudatus	P. u. ilokensis	0.0422724	3		1	0	0	2	0
D34	P. u. philippensis	P. u. ilokensis	0.0297181	6		1	0	0	4	1
C3	Pycnonotus goiavier samarensis	P. g. suluensis	0.0649398	4		1	0	0	2	1
D35	P. g. samarensis	P. g. goiavier	0.00429763	4		1	0	0	2	1
C4	P. g. suluensis	P. g. goiavier	0.0637606	3		1	0	0	1	1
D36	Ixos philippinus philippinus	I. p. saturatior	0.00979784	2		0	0	0	2	0
C5	I. p. philippinus	I. p. guimarasensis	0.124938	5	split as species by Dickinson & Christidis 2014	1	1	1	2	0
C6	I. p. saturatior	I. p. guimarasensis	0.124106	5	split as species by Dickinson & Christidis 2014	1	1	1	2	0
D37	Phylloscopus cebuensis cebuensis	P. c. luzonensis	0.0227941	4		2	1	0	1	0
D38	Phylloscopus trivirgatus nigrorum	P. t. benguetensis	0.011302	5		1	1	0	2	1
B17	P. t. nigrorum	P. t. mindanensis	0.0486898	7		3	1	0	2	1
B18	P. t. benguetensis	P. t. mindanensis	0.0463109	9		3	1	0	4	1
D39	Zosterops montanus vulcani (excluding Mt. Pasian)	Z. m. whiteheadi	0.0212454	3		1	0	0	1	1
D40	Z. m. vulcani (excluding Mt. Pasian)	Z. m. pectoralis	0.0136419	5		1	1	0	2	1
D41	Z. m. whiteheadi	Z. m. pectoralis	0.0209047	4		1	1	0	2	0
A5	Irena cyanogastra cyanogaster	I. c. hoogstraali	0.0621592	9		3	2	2	2	0
C7	Sitta oenochlamys apo	S. o. oenochlamys	0.0522846	6		2	1	1	2	0
A6	S. o. apo	S. o. isarog	0.0554082	8		2	2	1	2	1
D42	S. o. oenochlamys	S. o. isarog	0.0141632	4		1	0	0	3	0
A7	S. o. apo	S. o. mesoleuca	0.0560693	9		2	2	2	3	0
D43	S. o. oenochlamys	S. o. mesoleuca	0.0142188	6		2	0	0	4	0
D44	S. o. isarog	S. o. mesoleuca	0.00207161	6		2	1	0	2	1
D45	Sarcops calvus melanonotus	S. c. calvus	0.0031877	5		3	0	0	2	0
D46	Copyschus mindanensis mindanensis	C. m. deuteronymus	0.0035	1		0	0	0	1	0
B19	Ficedula hyperythra dulangana (=luzoniensis)	F. h. montigena	0.0249477	9		3	2	2	1	1
D47	F. h. dulangana	F. h. nigrorum	0.0132847	6		2	2	0	2	0
B20	F. h. montigena	F. h. nigrorum	0.0299117	9		3	2	1	2	1
A8	Eumyias panayensis panayensis	E. p. nigrimentalis	0.0505369	8		2	2	2	2	0
A9	E. p. panayensis	E. p. nigriloris	0.0563043	10		3	2	2	3	0
A10	E. p. nigrimentalis	E. p. nigriloris	0.0514943	10		3	2	2	2	1
D48	Cyornis rufigastra philippinensis (Panay-Negros)	C. r. philippinensis (Mindanao)	0.00568833	5		1	1	0	2	1
D49	C. r. philippinensis (Panay-Negros)	C. r. blythi	0.00390392	2		0	0	0	1	1
D50	C. r. philippinensis (Mindanao)	C. r. blythi	0.00513298	4		1	1	0	1	1
C8	Prionochilus olivaceus parsonsi	P. o. olivaceus	0.050674	6		2	1	0	2	1
B21	Diceaim trigonostigma cinereigulare	D. t. xanthopygium	0.0438914	10		3	3	2	2	0
D51	Dicaeum hypoleucum pontifex	D. h. cagayanense	0.0327986	6		2	1	0	2	1
D52	Dicaeum australe (Luzon)	D. australe (Mindanao)	0.00389897	6		1	1	0	3	1
A11	Anthreptes malacensis birgitae	A. m. paraguae	0.0946395	13		3	3	2	3	2
D53	Cinnyris jugularis obscurior	C. j. jugularis	0.00580415	2		0	0	0	1	1
B22	C. j. obscurior	C. j. aurora	0.0469622	9		3	2	0	3	1
B23	C. j. jugularis	C. j. aurora	0.0454237	7		3	2	0	1	1
D54	Lonchura leucogastra manueli	L. l. everetti	0.00248242	3		1	0	0	1	1
		MAX =	0.124938	16
		MIN =	0.00024217	1
		AVERAGE =	0.0315555	6.01042

## Sheet: Table C Potential Splits
Table C in S1 File. Potential splits in 25 species supported by highly divergent pairwise comparisons, presented in taxonomic order.
Species	Potential Splits	Highly Divergent Populations	Justification
Accipiter trivirgatus	1	A. t. extimus	Phenotypically distinct from A. t. palawanus
Accipiter virgatus	1	A. v. confusus (Panay)	Phenotypically distinct from A. v. quagga and A. v. confusus from Luzon
Phapitreron leucotis	1	P. l. nigrorum	Phenotypically distinct from P. l. leucotis and P. l. brevirostris (supported by del Hoyo & Collar 2014)
Dasylophus superciliosus	1	D. s. cagayanensis	Phenotypically distinct from D. s. superciliosus
Otus megalotis	2	O. m. everetti & O. m. nigrorum	Phenotypically and genetically distinct from O. m. megalotis and from each other (supported by Miranda et al. 2011, del Hoyo & Collar 2014, Dickinson & Remsen 2013)
Halcyon coromanda	1	H. c. linae	Phenotypically distinct from H. c. major
Aceros leucocephalus	1	A. waldeni	Phenotypically distinct from A. leucocephalus (supported by Kemp 1988, 1993; del Hoyo & Collar 2014; Dickinson & Remsen 2013)
Chrysocolaptes lucidus	3	C. l. montanus, C. l. haematribon, & C. l. erythrocephalus	Phenotypically distinct from eachother (supported by del Hoyo & Collar 2014)
Coracina striata	1	C. s. difficilis	Phenotypically distinct from C. s. striata
Dicrurus hottenttotus	1	D. h. palawanensis	Genetically distinct from D. h. striatus, phenotypically and genetically distinct from D. h. samarensis
Rhipidura cyaniceps	1	R. c. albiventris	Phenotypically and genetically distinct from R. c. cyaniceps (supported by Dickinson & Christidis 2014)
Rhipidura superciliaris	1	R. s. samarensis	Phenotypically distinct from R. s. apo
Corvus enca	1	C. e. sierramadrensis	Genetically distinct from C. e. pusilus
Orthotomus castaneiceps	1	O. c. chloronotus	Phenotypically and genetically distinct from O. c. rabori (supported by Dickinson & Christidis 2014)
Pycnonotus goiavier	1	P. g. suluensis	Genetically distinct from both P. g. goiavier and P. g. samarensis
Ixos phliippinus	1	I. p. guimarasensis	Genetically distinct from both I. p. philippinus and I. p. saturatior (supported by Dickinson & Christidis 2014)
Phylloscopus trivirgatus	1	P. t. mindanensis	Phenotypically distinct from both P. t. nigrorum and P. t. benguetensis
Irena cyanogastra	1	I. c. hoogstraali	Phenotypically and genetically distinct from I. c. cyanogastra
Sitta oenochlamys	1	S. o. apo	Genetically distinct from S. o. oenochlamys, and both phenotypically and genetically distinct from S. o. isarog, and S. o mesoleuca
Ficedula hyperythra	1	F. h. montigena	Phenotypically distinct from F. h. dulangana and F. h. nigrorum
Eumyias panayensis	2	E. p. nigrimentalis & E. p. nigriloris	Phenotypically and genetically distinct from eachother and from E. p. panayensis
Prionochilus olivaceus	1	P. o. parsonsi	Genetically distinct from P. o. olivaceus
Dicaeum trigonostigma	1	D. t. xanthopagium	Phenotypically distinct from D. t. cinereigulare
Anthreptis malacensis	1	A. m. paraguae	Phenotypically and genetically distinct from A. m. birgitae
Cinnyris jugularis	1	C. j. aurora	Phenotypically distinct from C. j. jugurais and C. j. obscurior
Sum =	29

## Sheet: Table D Chi Sq and Regressions
Table D in S1 File. Chi-squared tests for taxonomic heterogeneity among highly divergent lineages and among bins, and summaries of among-lineage linear and nonlinear least squares regressions.
NP = Non-Passeriformes; P = Passeriformes
EXPECTED FREQUENCIES	(See Table S2)					Linear Least Squares Regression Summaries
Percent of total comparisons that are Non-Passeriformes (NP)	0.270833					Phenotypic Divergence x Genetic Divergence (Non-Passeriformes)
Percent of total comparisons that are Passeriformes (P)	0.729167					Residual Standard Error	df	Multiple r2	Adjusted r2	F-statistic	Significance
Percent of species that are NP	0.291667					3.658	12	0.01858	-0.0632	0.2272	0.64
Percent of species that are P	0.708333
						Phenotypic Divergence x Genetic Divergence (Passeriformes)
OBSERVED FREQUENCIES	(See Table 1)					Residual Standard Error	df	Multiple r2	Adjusted r2	F-statistic	Significance
NP Bin A = 1	P Bin A = 10					2.109	32	0.3615	0.3415	18.12	< 0.001
NP Bin B = 14	P Bin B = 9
NP Bin C = 0	P Bin C = 8					Phenotypic Divergence x Genetic Divergence (All 48 Species)
NP Bin D = 11	P Bin D = 43					Residual Standard Error	df	Multiple r2	Adjusted r2	F-statistic	Significance
NP phenotypic score > 7 = 15	P phenotypic score > 7 = 19					2.766	46	0.1503	0.1318	8.138	< 0.01
NP genetic distance > 5% = 1	P genetic distance > 5% = 18
						Nonlinear Least Squares Regression Summary			P = ln ( G ) * p1 + p2
Test for taxonomic heterogenetiy among							P = Phenotypic divergence		G = Genetic divergence
Phenotypically Highly Divergent Comparisons		NP	P	TOTAL		Residual Standard Error	df	No. of Iterations	Achieved Convergence Tolerance		r2
(All comparisons with phenotypic score > 7)	Observed	15	19	34		2.697	46	1	< 0.0001		0.1927
	Expected	9.20833	24.7917	34		Sum of Squares	Root Mean Square Error		Correlation Coefficient		AIC
	Obs-Exp	5.79167	-5.79167	0		334.495	2.697		0.439		235.41
	^2	33.5434	33.5434	67.0868		Parameter	Estimate		Standard Deviation		p-value
	(O-E)^2/E	3.64272	1.35301	4.99573		p1	1.032		0.311		< 0.01
						p2	5.562		0.438		< 0.001
	df=1
	X^2=	4.99573	p-value=	0.025406
							Yellow Highlight = Signicant p-value
Test for taxonomic heterogenetiy among
Genetically Highly Divergent Comparisons		NP	P	TOTAL
(All comparisons with genetic distance > 5%)	Observed	1	18	19
	Expected	5.14583	13.8542	19
	Obs-Exp	-4.14583	4.14583	0
	^2	17.1879	17.1879	34.3759
	(O-E)^2/E	3.34017	1.24063	4.5808
	df=1
	X^2=	4.5808	p-value=	0.0323283
Test for taxonomic heterogenetiy among Bin A
(Both phenotypically and genetically highly divergent)		NP	P	TOTAL
	Observed	1	10	11
	Expected	2.97917	8.02083	11
	Obs-Exp	-1.97917	1.97917	0
	^2	3.9171	3.9171	7.8342
	(O-E)^2/E	1.31483	0.488366	1.8032
	df=1
	X^2=	1.8032	p-value=	0.17935
Test for taxonomic heterogenetiy among Bin B
(Phenotypically highly divergent only)		NP	P	TOTAL
	Observed	14	9	23
	Expected	6.22917	16.7708	23
	Obs-Exp	7.77083	-7.77083	0
	^2	60.3859	60.3859	120.772
	(O-E)^2/E	9.69405	3.60065	13.2947
	df=1
	X^2=	13.2947	p-value=	0.00026611
Test for taxonomic heterogenetiy among Bin C
(Genetically highly divergent only)		NP	P	TOTAL
	Observed	0	8	8
	Expected	2.16667	5.83333	8
	Obs-Exp	-2.16667	2.16667	0
	^2	4.69444	4.69444	9.38889
	(O-E)^2/E	2.16667	0.804762	2.97143
	df=1
	X^2=	2.97143	p-value=	0.0847694
Test for taxonomic heterogenetiy among Bin D
(Non-highly divergent comparisons)		NP	P	TOTAL
	Observed	11	43	54
	Expected	14.625	39.375	54
	Obs-Exp	-3.625	3.625	0
	^2	13.1406	13.1406	26.2812
	(O-E)^2/E	0.898504	0.33373	1.23223
	df=1
	X^2=	1.23223	p-value=	0.267018
Test for taxonomic heterogeneity among all
42 highly divergent comparisons		NP	P	TOTAL
(genetically OR phenotypically highly divergent)	Observed	15	27	42
	Expected	11.375	30.625	42
	Obs-Exp	3.625	-3.625	0
	^2	13.141	13.141	26.281
	(O-E)^2/E	1.155	0.429	1.584
	df=1
	X^2=	1.584	p-value=	0.208185
Test for taxonomic heterogeneity among all
29 potential splits		NP	P	TOTAL
(genetically OR phenotypically highly divergent)	Observed	11	18	29
	Expected	7.85417	21.1458	29
	Obs-Exp	3.14583	-3.14583	0
	^2	9.896	9.896	19.793
	(O-E)^2/E	1.26	0.468	1.728
	df=1
	X^2=	1.728	p-value=	0.188667
Test for taxonomic heterogeneity among all
25 species containing one or more potential splits
(genetically OR phenotypically highly divergent)		NP	P	TOTAL
	Observed	8	17	25
	Expected	7.29167	17.7083	25
	Obs-Exp	0.708333	-0.708333	-2.66454e-15
	^2	0.502	0.502	1.003
	(O-E)^2/E	0.069	0.028	0.097
	df=1
	X^2=	0.097	p-value=	0.188667

## Sheet: Table E Independent dataset
Table E in S1 File. Genetic and phenotypic divergence scores after correcting for non-independence (see Methods).
Taxon	Genetic Distance	Phenotypic Score	Order	Family
Gallus gallus	0.00024217	1.5	Galliformes	Phasianidae
Microhierax erythrogenys	0.0418753	4	Falconiformes	Falconidae
Accipiter trivirgatus	0.0304376	10	Accipitriformes	Accipitridae
Accipiter virgatus	0.00475537	7.66667	Accipitriformes	Accipitridae
Phapitreron leucotis	0.0285479	6.33333	Columbiformes	Columbidae
Dasylophus superciliosus	0.0164308	8	Cuculiformes	Cuculidae
Otus megalotis	0.0484661	9.66667	Strigiformes	Strigidae
Ninox philippensis	0.0303469	4	Strigiformes	Strigidae
Harpactes ardens	0.020849	5	Trogoniformes	Trogonidae
Halcyon coromanda	0.0209177	11	Coraciformes	Alcedinidae
Buceros hydrocorax	0.0224874	6	Buceriformes	Bucerotidae
Aceros leucocephalus	0.00831289	11	Buceriformes	Bucerotidae
Chrysocolaptes lucidus	0.0289736	14.6667	Piciformes	Picidae
Collocalia esculenta	0.0281016	5	Apodiformes	Apodidae
Pitta erythrogaster	0.000669046	3	Passeriformes	Pittidae
Pitta sordida	0.0234083	5	Passeriformes	Pittidae
Gerygone sulphurea	0.00296152	6	Passeriformes	Acanthizidae
Coracina striata	0.0164964	8	Passeriformes	Campephagidae
Pachycephala philippinensis	0.0377946	4	Passeriformes	Pachycephalidae
Pachycephala albiventris	0.00632477	1	Passeriformes	Pachycephalidae
Dicrurus hottentottus	0.0619857	6.5	Passeriformes	Dicruridae
Dicrurus balicassius	0.0134474	6	Passeriformes	Dicruridae
Rhipidura cyaniceps	0.0516936	7	Passeriformes	Rhipiduridae
Rhipidura superciliaris	0.0464564	7	Passeriformes	Rhipiduridae
Hypothymis azurea	0.0103331	4	Passeriformes	Monarchidae
Corvus enca	0.0717576	5	Passeriformes	Corvidae
Parus elegans	0.0275096	3.3	Passeriformes	Paridae
Orthotomus castaneiceps	0.106103	10	Passeriformes	Cisticolidae
Pycnonotus urostictus	0.0328552	4.16667	Passeriformes	Pycnonotidae
Pycnonotus goiavier	0.0443327	3.66667	Passeriformes	Pycnonotidae
Ixos philippinus	0.0862806	4	Passeriformes	Pycnonotidae
Phylloscopus cebuensis	0.0227941	4	Passeriformes	Sylviidae
Phylloscopus trivirgatus	0.0354343	7	Passeriformes	Sylviidae
Zosterops montanus	0.0185973	4	Passeriformes	Zosteropidae
Irena cyanogastra	0.0621592	9	Passeriformes	Irenidae
Sitta oenochlamys	0.0323693	6.5	Passeriformes	Sittidae
Sarcops calvus	0.0031877	5	Passeriformes	Sturnidae
Copyschus mindanensis	0.0035	1	Passeriformes	Turdidae
Ficedula hyperythra	0.0227147	8	Passeriformes	Muscicapidae
Eumyias panayensis	0.0527785	9.33333	Passeriformes	Muscicapidae
Cyornis rufigastra	0.00490841	3.66667	Passeriformes	Muscicapidae
Prionochilus olivaceus	0.050674	6	Passeriformes	Dicaeidae
Diceaum trigonostigma	0.0438914	10	Passeriformes	Dicaeidae
Dicaeum hypoleucum	0.0327986	6	Passeriformes	Dicaeidae
Dicaeum australe	0.00389897	6	Passeriformes	Dicaeidae
Anthreptes malacensis	0.0946395	13	Passeriformes	Nectarinidae
Cinnyris jugularis	0.03273	6	Passeriformes	Nectarinidae
Lonchura leucogastra	0.00248242	3	Passeriformes	Estrididae

## Sheet: Table F Genetic Comparions
Table F in S1 File. Genetic distances for all 96 pairwise comparisons in this study including sample size, ND2 fragment size, and standard deviation of genetic distance both uncorrected and Jukes-Cantor corrected p-distances.
Population 1	n		n	Population 2	#bp	Jukes-Cantor corrected p-distance	Std. error	Uncorrected p-distance	Std. error
Gallus gallus philippensis (Mindanao, Bohol, Cebu)	4	-	2	G. g. p. (Luzon)	1033	0.00024217	0.000239166	0.000242014	0.000237296
G. g. p. (Mindanao, Bohol, Cebu)	4	-	2	G. g. p. (Busuanga)	1033	0.00024217	0.000239166	0.000242014	0.000237296
Microhierax erythrogenys erythrogenys	2	-	2	M. e. meridionalis	1028	0.0418753	0.00640924	0.0407262	0.00599055
Accipiter trivirgatus palawanus	2	-	5	A. t. extimus	988	0.0555367	0.00580202	0.0520243	0.00522993
Accipiter virgatus confusus (Luzon)	4	-	2	A. v. confusus (Panay)	758	0.00662608	0.00283994	0.00659631	0.0028163
A. v. confusus (Luzon)	4	-	4	A. v. quagga	758	0.00529629	0.00238567	0.00527704	0.00236331
A. v. confusus (Panay)	2	-	4	A. v. quagga	758	0.00234376	0.001429	0.00263852	0.00138721
Phapitreron leucotis brevirostris (Mindanao)	10	-	4	P. l. brevirostris (Bohol)	1029	0.0164081	0.00376471	0.0162293	0.00376621
P. l. brevirostris (Mindanao)	10	-	4	P. l. leucotis	1029	0.0301414	0.00516548	0.0295432	0.00501114
P. l. brevirostris (Bohol)	10	-	10	P. l. leucotis	1029	0.0203922	0.00385462	0.0201166	0.00377285
P. l. brevirostris (Mindanao)	4	-	10	P. l. nigrorum	1029	0.0355226	0.00588227	0.0346939	0.00562072
P. l. brevirostris (Bohol)	4		4	P. l. nigrorum	1029	0.0307491	0.00547642	0.0301263	0.00525542
P. l. leucotis	10	-	4	P. l. nigrorum	1029	0.0380741	0.00621243	0.0371234	0.00591562
Dasylophus superciliosus superciliosus	2	-	2	D. s. cagayensis	923	0.0164308	0.00395712	0.0162514	0.00391161
Otus megalotis megalotis	8	-	5	O. m. nigrorum	1015	0.0494602	0.00700639	0.0478571	0.00651464
O. m. megalotis	8	-	9	O. m. everetti	1015	0.0520043	0.00726243	0.0502326	0.00677191
O. m. nigrorum	5	-	9	O. m. everetti	1022	0.0439337	0.00624398	0.042671	0.00593119
Ninox philippensis philippensis	9	-	3	N. p. centralis	1005	0.0303469	0.00530967	0.0297402	0.00525501
N. p. philippensis	9	-	1	N. p. spilocephala	1005	0.0507687	0.00677913	0.0490879	0.00640405
N. p. centralis	3	-	1	N. p. spilocephala	1008	0.0571838	0.00726323	0.055058	0.00691615
Harpactes ardens ardens	2	-	2	H. a. herbeti	997	0.020849	0.00433046	0.0205617	0.00420627
Halycon coromanda linae	2	-	2	H. c. major	1018	0.0209177	0.00440185	0.0206287	0.00424455
Buceros hydrocorax hydrocorax	2	-	7	B. h. mindanensis	948	0.0224874	0.00446941	0.0221519	0.00434734
B. h. hydrocorax	2	-	1	B. h. semigaleatus	948	0.01384	0.00346573	0.0137131	0.00348099
B. h. mindanensis	7	-	1	B. h. semigaleatus	948	0.00848836	0.0027656	0.00843882	0.00267767
Aceros leucocephalus waldeni	2	-	4	A. l. leucocephalus	1033	0.00831289	0.00184829	0.00822846	0.00181049
Chrysocolaptes lucidus haematribon	2	-	2	C. l. montanus	1009	0.0344772	0.00560618	0.0336967	0.00531251
C. l. erytrhocephalus	1	-	2	C. l. montanus	1009	0.0251955	0.00480644	0.024777	0.00462002
C. l. haematribon	2	-	1	C. l. erytrhocephalus	1009	0.0272482	0.00516153	0.0267592	0.00497781
Collocalia esculenta marginata	2	-	2	C. e. bagobo	707	0.0281016	0.00609874	0.0275813	0.00587393
Pitta erythrogaster erythrogaster	2	-	2	P. e. thompsoni	748	0.000669046	0.000665412	0.000668449	0.000665751
Pitta sordida sordida	2	-	2	P. s. palawanus	998	0.0234083	0.0048794	0.0230461	0.00475873
Gerygone sulphurea simplex	2	-	2	G. s. rhizophorae	1017	0.00296152	0.00121904	0.00294985	0.00119447
Coracina striata striata	2	-	2	C. s. difficilis	1041	0.0164964	0.00380463	0.0163148	0.00337718
Pachycephala philippinensis philippensis	2	-	2	P. p. apoensis	1031	0.0377946	0.0056864	0.0368574	0.00523035
Pachycephala albiventris albiventris	2	-	2	P. a. crissalis	1033	0.00632477	0.00174552	0.00629235	0.00174062
Dicrurus hottentottus striatus	2	-	2	D. h. palawanensis	1038	0.0643399	0.0077839	0.061657	0.00714718
D. h. striatus	2	-	2	D. h. samarensis	1038	0.00628912	0.00211747	0.00626204	0.00211783
D. h. palawanensis	2	-	2	D. h. samarensis	1039	0.0596316	0.00740552	0.0573218	0.00690875
Dicrurus balicassius balicassius	2	-	2	D. b. abraensis	1013	0.0134474	0.00340335	0.0133268	0.00335374
Rhipidura superciliaris apo	2	-	2	R. s. samarensis	999	0.0464564	0.00652502	0.045045	0.00611494
Rhipidura cyaniceps cyaniceps	2	-	2	R. c. albiventris	1031	0.0516936	0.00666851	0.0499515	0.00618825
Hypothymis azurea (Busuanga)	6	-	7	H. azurea (Luzon)	830	0.0103331	0.0025538	0.0102533	0.0025135
Corvus enca sierramadrensis	2	-	2	C. e. pusillus	1001	0.0717576	0.00836328	0.0684316	0.00735903
Parus elegans albescens	10	-	10	P. e. mindanensis	997	0.0465907	0.00647726	0.0451406	0.00601934
P. e. albescens	10	-	2	P. e. elegans	998	0.0278309	0.00484917	0.0273092	0.00482628
P. e. mindanensis	10	-	2	P. e. elegans	998	0.0483385	0.00653562	0.0467871	0.00610485
P. e. elegans albescens	10	-	4	P. e. giliardi	998	0.0244434	0.00462569	0.0240462	0.00459965
P. e. mindanensis	10		4	P. e. giliardi	998	0.0460367	0.00644494	0.0446285	0.00598662
P. e. elegans	2	-	4	P. e. giliardi	999	0.00529817	0.00172791	0.00527108	0.00170454
P. e. elegans albescens	10		10	P. e. montigenus	997	0.0243921	0.00460466	0.023996	0.00458184
P. e. mindanensis	10		10	P. e. montigenus	997	0.0456636	0.00640629	0.0442771	0.0059802
P. e. elegans	2		10	P. e. montigenus	998	0.00474237	0.00144947	0.00471888	0.00142331
P. e. giliardi	4		10	P. e. montigenus	998	0.00175962	0.000757565	0.00175703	0.000756954
Orthotomus castaneiceps chloronotus	2	-	2	O. c. rabori	1036	0.106103	0.0101842	0.0989382	0.00872823
Pycnonotus urostictus urostictus	2	-	2	P. u. atricaudatus	961	0.0444783	0.00668316	0.0431842	0.00611764
P. u. urostictus	2	-	2	P. u. philippensis	961	0.0318874	0.00567815	0.0312175	0.00548298
P. u. atricaudatus	2	-	2	P. u. philippensis	961	0.0466899	0.00683321	0.0452653	0.00622919
P. u. urostictus	2	-	2	P. u. ilokensis	961	0.00208478	0.00099295	0.00208117	0.000982565
P. u. atricaudatus	2	-	2	P. u. ilokensis	961	0.0422724	0.00656374	0.041103	0.00606404
P. u. philippensis	2	-	2	P. u. ilokensis	961	0.0297181	0.00553449	0.0291363	0.00537248
Pycnonotus goiavier samarensis	9	-	10	P. g. suluensis	944	0.0649398	0.00820352	0.0622057	0.00736971
P. g. samarensis	9	-	10	P. g. goiavier	944	0.00429763	0.00161377	0.00428437	0.00156576
P. g. suluensis	10	-	10	P. g. goiavier	944	0.0637606	0.00810348	0.0611229	0.0072689
Ixos philippinus philippinus	10	-	10	I. p. saturatior	1018	0.00979784	0.00257244	0.00973214	0.00250631
I. p. philippinus	10	-	10	I. p. guimarensis	1018	0.124938	0.0109176	0.115079	0.00940551
I. p. saturatior	10	-	10	I. p. guimarensis	1018	0.124106	0.0108853	0.114375	0.0093892
Phylloscopus cebuensis cebuensis	2	-	2	P. c. luzonensis	1020	0.0227941	0.00454597	0.0224509	0.00424982
Phylloscopus trivirgatus nigrorum	11	-	2	P. t. benguetensis	997	0.011302	0.00303882	0.0112155	0.00294853
P. t. nigrorum	11	-	11	P. t. mindanensis	997	0.0486898	0.00731922	0.0471414	0.00673739
P. t. benguetensis	2	-	11	P. t. mindanensis	997	0.0463109	0.00686902	0.0449074	0.00638588
Zosterops montanus vulcani (Mt. Pasian)	4	-	5	Z. m. vulcani (Mt. Apo, Mt. Busa)	958	0.0138547	0.00344884	0.0137265	0.00332283
Z. m. vulcani (Mt. Pasian)	4	-	6	Z. m. whiteheadi	958	0.0211744	0.00427003	0.0212422	0.00448685
Z. m. vulcani (Mt. Apo, Mt. Busa)	5	-	6	Z. m. whiteheadi	958	0.0212454	0.00394734	0.0208768	0.00417866
Z. m. vulcani (Mt. Pasian)	4	-	8	Z. m. pectoralis	958	0.0131635	0.00372404	0.013048	0.00359526
Z. m. vulcani (Mt. Apo, Mt. Busa)	5	-	8	Z. m. pectoralis	958	0.0136419	0.00335919	0.0135177	0.00328448
Z. m. whiteheadi	6	-	8	Z. m. pectoralis	958	0.0209047	0.00430732	0.0206159	0.00453781
Irena cyanogastra cyanogaster	2	-	2	I. c. hoogstraali	1031	0.0621592	0.00763345	0.0596508	0.00704028
Sitta oenochlamys apo	5	-	4	S. o. oenochlamys	1000	0.0522846	0.00705503	0.050503	0.00653148
S. o. apo	5	-	9	S. o. isarog	994	0.0554082	0.00720379	0.0534093	0.00666503
S. o. oenochlamys	4	-	9	S. o. isarog	994	0.0141632	0.00336867	0.0140286	0.0033591
S. o. apo	5	-	2	S. o. mesoleuca	1000	0.0560693	0.00731683	0.0540241	0.00679577
S. o. oenochlamys	4	-	2	S. o. mesoleuca	1000	0.0142188	0.00356373	0.0140845	0.00355148
S. o. isarog	9	-	2	S. o. mesoleuca	994	0.00207161	0.000865233	0.00206796	0.000872217
Sarcops calvus melanonotus (Mindanao)	2	-	2	S. c. calvus	786	0.0031877	0.00164102	0.00318066	0.00161474
Copyschus mindanensis mindanensis (Mindanao)	2	-	2	C. m. deuteronymus	1005	0.00349086	0.00160603	0.00348259	0.00158497
C. m. mindanensis (Mindanao)	2	-	2	C. m. mindanensis (Cebu)	1005	0.00447761	0.00186863	0.0044912	0.00186784
C. m. deuteronymus	2	-	2	C. m. mindanensis (Cebu)	1005	0.00199005	0.00111575	0.00199005	0.00111575
Ficedula hyperythra dulangana	9	-	10	F. h. montigena	989	0.0249477	0.00467724	0.0245366	0.00447673
F. h. dulangana	9	-	10	F. h. nigrorum	989	0.0132847	0.00347036	0.0131671	0.00339936
F. h. montigena	10	-	10	F. h. nigrorum	989	0.0299117	0.00521375	0.0293225	0.00488229
Eumyias panayensis panayensis	10	-	9	E. p. nigrimentalis	899	0.0505369	0.00754793	0.0488715	0.00704919
E. p. panayensis	10	-	10	E. p. nigriloris	896	0.0563043	0.00769164	0.0542411	0.00720191
E. p. nigrimentalis	9	-	10	E. p. nigriloris	896	0.0514943	0.00729905	0.0497644	0.00692574
Cyornis rufigastra philippinensis (Panay, Negros)	3	-	3	C. r. philippinensis (Mindanao)	1001	0.00568833	0.00167941	0.00566667	0.00168327
C. r. philippinensis (Panay, Negros)	3	-	9	C. r. blythi	1000	0.00390392	0.00111262	0.00388889	0.00108953
C. r. philippinensis (Mindanao)	3	-	9	C. r. blythi	1000	0.00513298	0.0014989	0.00511111	0.00151666
Prionochilus olivaceus parsonsi	2	-	2	P. o. olivaceus	1000	0.050674	0.00676008	0.049	0.00631728
P. o. parsonsi	2	-	1	P. o. samarensis	1000	0.0432218	0.0061792	0.042	0.0059397
P. o. olivaceus	2	-	1	P. o. samarensis	1001	0.0432226	0.00629923	0.042	0.00593887
Dicaeum trigonostigma cinereigulare	2	-	2	D. t. xanthopygium	950	0.0438914	0.00678645	0.0426316	0.0063928
D. t. dorsale	1	-	2	D. t. cinereigulare	950	0.0372247	0.00593143	0.0363158	0.00566741
D. t. dorsale	1	-	2	D. t. xanthopygium	950	0.0399959	0.00631123	0.0389474	0.00594125
Dicaeum hypoleucum pontifex	2	-	2	D. h. cagayensis	857	0.0327986	0.00564684	0.0320887	0.00539692
Dicaeum australe (Luzon)	2	-	2	D. australe (Mindanao)	1029	0.00389897	0.00131585	0.00388727	0.00128457
Anthreptes malacensis birgitae	2	-	2	A. m. paraguae	1001	0.0946395	0.00995666	0.0889111	0.00865513
Cinnyris jugularis obscurior	2	-	2	C. j. jugularis	692	0.00580415	0.00266977	0.00578035	0.00263989
C. j. obscurior	2	-	2	C. j. aurora	692	0.0469622	0.00780611	0.0455202	0.00747029
C. j. jugularis	2	-	2	C. j. aurora	697	0.0454237	0.0078477	0.0440751	0.00751252
Lonchura leucogastra manueli	2	-	2	L. l. everetti	807	0.00248242	0.00176987	0.00247831	0.00172767
L. l. palawana	1	-	2	L. l. manueli	807	0	0	0	0
L. l. palawana	1	-	2	L. l. everetti	807	0.00248242	0.00176987	0.00247831	0.00172767

## Sheet: Table G PAIC independent
Table G in S1 File. Genetic divergence within and among Pleistocine Aggregate Island Complexes (PAICs) for 10 species, corrected for non-independence (see Methods).
	AMONG PAICs	WITHIN PAICs
Taxon	Genetic Distance		Order	Family
Phapitreron leucotis	0.0309759	0.0164081	Columbiformes	Columbidae
Dicrurus hottentottus	0.0619857	0.00628912	Passeriformes	Dicruridae
Hypothymis azurea	0.00696493	0.00245567	Passeriformes	Monarchidae
Parus elegans	0.0376137	0.00393339	Passeriformes	Paridae
Pycnonotus urostictus	0.0390092	0.00208478	Passeriformes	Pycnonotidae
Ixos philippinus	0.0961483	0.00643181	Passeriformes	Pycnonotidae
Zosterops montanus	0.018026	0.0138547	Passeriformes	Zosteropidae
Sitta oenochlamys	0.0384288	0.00207161	Passeriformes	Sittidae
Dicaeum trigonostigma	0.0397796	0.0015808	Passeriformes	Dicaeidae
Cinnyris jugularis	0.02047	0.00107776	Passeriformes	Nectarinidae
Paired t-test of genetic divergence within and among Pleistocine Aggregate Island Complexes (PAICs) for 10 species.
Paired t-test results
Genetic p-distance Among-PAICs vs. Within-PAICs for 10 species
t	df	95% confidence intervals		Mean of differences	p-value
4.0972	9	0.0149239	0.051719	0.0333215	0.00268
		PAICs (Brown et al. 2013)
Row Labels	Count of Luzon	Negros-Panay	Palawan	Luzon	Mindanao
Bohol	13				X
Busuanga	54		X
Cebu	5	X
Luzon	290			X
Mindanao	221				X
Negros	16	X
Olango	19	X
Palawan	2		X
Panay	107	X
Grand Total	727
		147	56	290	234

## Sheet: Table H Monophyletic pairwise 
	Table H in S1 File. A reviewer pointed out that our initial results suggesting effects of higher taxonomy on divergence might be affected by taxonomic philosophy at the species/subspecies level, in that Ernst Mayr’s implementation of the biological species concept in the latter half of the 15-volume “Peters” Check-list of the Birds of the World effort (Peters et al. 1931-1979, excluding the index…
Table H in S1 File. Genetic distances and phenotypic scores for all reciprocally monophyletic pairwise comparisons in this study presented in taxonomic order.
Case No.	Population 1	Population 2	RECIP. MONOPHYLY [Y/N]	Genetic Distance	Phenotypic Score	Subsequent taxonomic changes / NOTES
D1	Gallus gallus philippensis (Mindanao, Bohol, Cebu)	G. g. p. (Luzon)	NO	0.00024217	1
D2	G. g. p. (Mindanao, Bohol, Cebu)	G. g. p. (Busuanga)	NO	0.00024217	2
D3	Microhierax erythrogenys erythrogenys	M. e. maridonalis	YES	0.0418753	4
B1	Accipiter trivirgatus palawanus	A. t. extimus	YES	0.0304376	10
B2	Accipiter virgatus confusus (Luzon)	A. v. confusus (Panay)	YES	0.00662608	9
D4	A. v. confusus (Luzon)	A. v. quagga	YES	0.00529629	6
B3	A. v. confusus (Panay)	A. v. quagga	NO	0.00234376	8
D5	Phapitreron leucotis brevirostris (Mindanao)	P. l. brevirostris (Bohol)	YES	0.0164081	2
D6	P. l. brevirostris (Mindanao)	P. l. leucotis	YES	0.0301414	6	split as species by del Hoyo & Collar 2014
D7	P. l. brevirostris (Bohol)	P. l. leucotis	YES	0.0203922	6	split as species by del Hoyo & Collar 2014
B4	P. l. brevirostris (Mindanao)	P. l. nigrorum	YES	0.0355226	7	split as species by del Hoyo & Collar 2014
B5	P. l. brevirostris (Bohol)	P. l. nigrorum	YES	0.0307491	9	split as species by del Hoyo & Collar 2014
B6	P. l. leucotis	P. l. nigrorum	YES	0.0380741	8	split as species by del Hoyo & Collar 2014
B7	Dasylophus superciliosus superciliosus	D. s. cagayanensis	YES	0.0164308	8
B8	Otus megalotis megalotis	O. m. nigrorum	YES	0.0494602	10	split as species by del Hoyo & Collar 2014 and Dickinson & Remsen 2013
A1	O. m. megalotis	O. m. everetti	YES	0.0520043	8	split as species by del Hoyo & Collar 2014 and Dickinson & Remsen 2013
B9	O. m. nigrorum	O. m. everetti	YES	0.0439337	11	split as species by del Hoyo & Collar 2014 and Dickinson & Remsen 2013
D8	Ninox philippensis philippensis	N. p. centralis	YES	0.0303469	4
D9	Harpactes ardens ardens	H. a. herberti	YES	0.020849	5
B10	Halycon coromanda linae	H. c. major	YES	0.0209177	11
D10	Buceros hydrocorax hydrocorax	B. h. mindanensis	YES	0.0224874	6	split as species by del Hoyo & Collar 2014
B11	Aceros leucocephalis waldeni	A. l. leucocephalus	NO	0.00831289	11	split as species by del Hoyo & Collar 2014 and Dickinson & Remsen 2013
B12	Chrysocolaptes lucidus haematribon	C. l. erythrocephalus	YES	0.0344772	15	split as species by del Hoyo & Collar 2014
B13	C. l. haematribon	C. l. montanus	YES	0.0251955	16	split as species by del Hoyo & Collar 2014
B14	C. l. erythrocephalus	C. l. montanus	YES	0.0272482	13	split as species by del Hoyo & Collar 2014
D11	Collocalia esculenta marginata	C. e. bagobo	YES	0.0281016	5
D12	Pitta erythrogaster erythrogaster	P. e. thompsoni	NO	0.000669046	3
D13	Pitta sordida sordida	P. s. palawanus	YES	0.0234083	5
D14	Gerygone sulphurea simplex	G. s. rhizophorae	NO	0.00296152	6
B15	Coracina striata striata	C. s. difficilis	YES	0.0164964	8
D15	Pachycephala philippinensis philippensis	P. p. apoensis	YES	0.0377946	4
D16	Pachycephala albiventris albiventris	P. a. crissalis	NO	0.00632477	1
C1	Dicrurus hottentottus striatus	D. h. palawanensis	YES	0.0643399	6
A2	D. h. palawanensis	D. h. samarensis	YES	0.0596316	7
D17	Dicrurus balicassius balicassius	D. b. abraensis	YES	0.0134474	6
A3	Rhipidura superciliaris apo	R. s. samarensis	YES	0.0464564	7
B16	Rhipidura cyaniceps cyaniceps	R. c. albiventris	YES	0.0516936	7	split as species by Dickinson & Christidis 2014
D18	Hypothymis azurea (Luzon)	H. azurea (Busuanga)	NO	0.0103331	4
C2	Corvus enca sierramadrensis	C. e. pusillus	YES	0.0717576	5
D19	Parus elegans albescens	P. e. mindanensis	YES	0.0465907	4
D20	P. e. albescens	P. e. elegans	YES	0.0278309	2
D21	P. e. mindanensis	P. e. elegans	YES	0.0483385	4
D22	P. e. albescens	P. e. gilliardi	YES	0.0244434	4
D23	P. e. mindanensis	P. e. gilliardi	YES	0.0460367	5
D24	P. e. elegans	P. e. gilliardi	NO	0.00529817	3
D25	P. e. albescens	P. e. montigenus	YES	0.0243921	3
D26	P. e. mindanensis	P. e. montigenus	YES	0.0456636	4
D27	P. e. elegans	P. e. montigenus	NO	0.00474237	2
D28	P. e. gilliardi	P. e. montigenus	NO	0.00175962	2
A4	Orthotomus castaneiceps chloronotus	O. c. rabori	YES	0.106103	10	split as species by Dickinson & Christidis 2014
D29	Pycnonotus urostictus urostictus	P. u. atricaudatus	YES	0.0444783	5
D30	P. u. urostictus	P. u. philippensis	YES	0.0318874	5
D31	P. u. atricaudatus	P. u. philippensis	YES	0.0466899	2
D32	P. u. urostictus	P. u. ilokensis	NO	0.00208478	4
D33	P. u. atricaudatus	P. u. ilokensis	YES	0.0422724	3
D34	P. u. philippensis	P. u. ilokensis	YES	0.0297181	6
C3	Pycnonotus goiavier samarensis	P. g. suluensis	YES	0.0649398	4
D35	P. g. samarensis	P. g. goiavier	NO	0.00429763	4
C4	P. g. suluensis	P. g. goiavier	YES	0.0637606	3
D36	Ixos philippinus philippinus	I. p. saturatior	YES	0.00979784	2
C5	I. p. philippinus	I. p. guimarasensis	YES	0.124938	5	split as species by Dickinson & Christidis 2014
C6	I. p. saturatior	I. p. guimarasensis	YES	0.124106	5	split as species by Dickinson & Christidis 2014
D37	Phylloscopus cebuensis cebuensis	P. c. luzonensis	YES	0.0227941	4
D38	Phylloscopus trivirgatus nigrorum	P. t. benguetensis	YES	0.011302	5
B17	P. t. nigrorum	P. t. mindanensis	YES	0.0486898	7
B18	P. t. benguetensis	P. t. mindanensis	YES	0.0463109	9
D39	Zosterops montanus vulcani (excluding Mt. Pasian)	Z. m. whiteheadi	YES	0.0212454	3
D40	Z. m. vulcani (excluding Mt. Pasian)	Z. m. pectoralis	YES	0.0136419	5
D41	Z. m. whiteheadi	Z. m. pectoralis	YES	0.0209047	4
A5	Irena cyanogastra cyanogaster	I. c. hoogstraali	YES	0.0621592	9
C7	Sitta oenochlamys apo	S. o. oenochlamys	YES	0.0522846	6
A6	S. o. apo	S. o. isarog	YES	0.0554082	8
D42	S. o. oenochlamys	S. o. isarog	YES	0.0141632	4
A7	S. o. apo	S. o. mesoleuca	YES	0.0560693	9
D43	S. o. oenochlamys	S. o. mesoleuca	YES	0.0142188	6
D44	S. o. isarog	S. o. mesoleuca	NO	0.00207161	6
D45	Sarcops calvus melanonotus	S. c. calvus	NO	0.0031877	5	*calvus is monophyletic, but melanonotus is not
D46	Copyschus mindanensis mindanensis	C. m. deuteronymus	YES	0.0035	1
B19	Ficedula hyperythra dulangana (=luzoniensis)	F. h. montigena	YES	0.0249477	9
D47	F. h. dulangana	F. h. nigrorum	YES	0.0132847	6
B20	F. h. montigena	F. h. nigrorum	YES	0.0299117	9
A8	Eumyias panayensis panayensis	E. p. nigrimentalis	YES	0.0505369	8
A9	E. p. panayensis	E. p. nigriloris	YES	0.0563043	10
A10	E. p. nigrimentalis	E. p. nigriloris	YES	0.0514943	10
D48	Cyornis rufigastra philippinensis (Panay-Negros)	C. r. philippinensis (Mindanao)	NO	0.00568833	5
D49	C. r. philippinensis (Panay-Negros)	C. r. blythi	NO	0.00390392	2
D50	C. r. philippinensis (Mindanao)	C. r. blythi	NO	0.00513298	4
C8	Prionochilus olivaceus parsonsi	P. o. olivaceus	YES	0.050674	6
B21	Diceaim trigonostigma cinereigulare	D. t. xanthopygium	YES	0.0438914	10
D51	Dicaeum hypoleucum pontifex	D. h. cagayanense	YES	0.0327986	6
D52	Dicaeum australe (Luzon)	D. australe (Mindanao)	NO	0.00389897	6
A11	Anthreptes malacensis birgitae	A. m. paraguae	YES	0.0946395	13
D53	Cinnyris jugularis obscurior	C. j. jugularis	YES	0.00580415	2
B22	C. j. obscurior	C. j. aurora	YES	0.0469622	9
B23	C. j. jugularis	C. j. aurora	YES	0.0454237	7
D54	Lonchura leucogastra manueli	L. l. everetti	YES	0.00248242	3
